# Supplementary material for: Chromosome 3p Deletion Leads to Extensive Genomic Alterations in Diverse Cancers and Confers Synthetic Lethality in Uveal Melanoma
Source: Cancers (Basel). 2026 Feb 19;18(4):688. doi: 10.3390/cancers18040688 (PMC12939820; doi:10.3390/cancers18040688)
Supplement: Supplementary file 1 [file cancers-18-00688-s001.zip]

Archive with 2 entries (2 files):
- Supplementary_Figs_2025_10_27_SUBMIT.pdf
- TableS1_SUBMIT.xlsx
