# Supplementary material for: Chromosome 3p Deletion Leads to Extensive Genomic Alterations in Diverse Cancers and Confers Synthetic Lethality in Uveal Melanoma
Source: Cancers (Basel). 2026 Feb 19;18(4):688. doi: 10.3390/cancers18040688 (PMC12939820; doi:10.3390/cancers18040688)
Supplement: Supplementary file 1 [file cancers-18-00688-s001.zip › TableS1_SUBMIT.xlsx]

## Sheet: Table S1A
Table S1A. SKCM MITF amplification: TCGA-SKCM patients with MITF amplification, based on ASCAT3 copy number data.
Shallow amplification with SETD2 LOH	Shallow amplification without SETD2 LOH	Deep amplification with SETD2 LOH	Deep amplification without SETD2 LOH
TCGA-EE-A3J3-06A	TCGA-EE-A2MM-06A	TCGA-ER-A19S-06A	TCGA-EE-A29R-06A
TCGA-EB-A6QY-01A	TCGA-GN-A269-01A	TCGA-DA-A95V-06A	TCGA-D3-A5GO-06A
TCGA-EE-A2MF-06A	TCGA-D3-A1Q7-06A	TCGA-WE-A8ZX-06A	TCGA-Z2-A8RT-06A
TCGA-EB-A24D-01A	TCGA-ER-A2NC-06A	TCGA-EB-A24C-01A	TCGA-BF-A1Q0-01A
TCGA-FS-A1ZS-06A	TCGA-DA-A1I0-06A	TCGA-DA-A1HW-06A	TCGA-D3-A8GC-06A
TCGA-EE-A2A0-06A	TCGA-ER-A19N-06A	TCGA-D9-A6E9-06A	TCGA-EE-A20B-06A
TCGA-ER-A19M-06A	TCGA-ER-A197-06A	TCGA-EE-A20F-06A	TCGA-D3-A5GN-06A
TCGA-EE-A2M7-06A	TCGA-D9-A149-06A	TCGA-ER-A2NG-06A	TCGA-EB-A5SH-06A
TCGA-ER-A3ET-06A	TCGA-ER-A3EV-06A	TCGA-EE-A2M6-06A	TCGA-GN-A26C-01A
TCGA-EE-A2M5-06A	TCGA-D3-A8GJ-06A	TCGA-WE-A8ZR-06A	TCGA-W3-AA1W-06A
TCGA-D3-A2JA-06A	TCGA-EE-A3JI-06A	TCGA-D3-A2JL-06A	TCGA-DA-A3F8-06A
TCGA-FR-A44A-06A	TCGA-FR-A2OS-01A	TCGA-EB-A5UL-06A	TCGA-BF-AAP7-01A
TCGA-Z2-AA3S-06A	TCGA-EE-A3AD-06A	TCGA-D3-A1Q9-06A	TCGA-D3-A3CC-06A
	TCGA-GN-A8LK-06A	TCGA-DA-A1I5-06A	TCGA-FR-A3YO-06A
	TCGA-WE-A8K5-06A	TCGA-BF-AAP0-06A	TCGA-ER-A2NB-01A
	TCGA-W3-AA1V-06B	TCGA-D3-A2JC-06A	TCGA-FS-A4F2-06A
	TCGA-FS-A1ZT-06A	TCGA-GN-A8LL-06A	TCGA-FW-A5DX-01A
	TCGA-ER-A199-06A	TCGA-GF-A769-01A	TCGA-ER-A19G-06A
	TCGA-EE-A2GR-06A	TCGA-D3-A5GL-06A	TCGA-D3-A8GN-06A
	TCGA-BF-A5ER-01A		TCGA-DA-A1I8-06A
	TCGA-EB-A82B-01A		TCGA-WE-A8ZY-06A
	TCGA-XV-A9W2-01A		TCGA-D3-A1QA-06A
	TCGA-BF-A5EQ-01A		TCGA-EE-A29M-06A
	TCGA-FW-A3TU-06A		TCGA-D9-A6EC-06A
	TCGA-ER-A42H-01A		TCGA-D3-A3CE-06A
	TCGA-EE-A2MJ-06A		TCGA-HR-A2OG-06A
	TCGA-YG-AA3O-06A		TCGA-DA-A3F5-06A
	TCGA-EB-A4P0-01A		TCGA-EE-A29T-06A
	TCGA-ER-A19D-06A		TCGA-EE-A29L-06A
	TCGA-ER-A19W-06A		TCGA-D3-A8GI-06A
	TCGA-D3-A3MO-06A		TCGA-GN-A265-06A
	TCGA-D3-A5GS-06A		TCGA-D3-A2JG-06A
	TCGA-W3-A828-06A		TCGA-EB-A44Q-06A
	TCGA-EB-A551-01A		TCGA-W3-AA1O-06A
	TCGA-EE-A2GC-06A		TCGA-EE-A29H-06A
	TCGA-RP-A695-06A		TCGA-GF-A4EO-06A
	TCGA-EE-A3AE-06A
	TCGA-D3-A8GS-06A
	TCGA-BF-A3DL-01A
	TCGA-GF-A3OT-06A
	TCGA-EE-A29N-06A
	TCGA-EE-A3J8-06A
	TCGA-GN-A266-06A
	TCGA-EB-A44R-06A
	TCGA-EB-A4IS-01A
	TCGA-EB-A4XL-01A
	TCGA-EB-A51B-01A
	TCGA-D9-A1X3-06A
	TCGA-FS-A1ZW-06A
	TCGA-BF-AAP1-01A
	TCGA-D3-A2JF-06A
	TCGA-EE-A20C-06A
	TCGA-D3-A2JO-06A
	TCGA-D9-A148-06A
	TCGA-EB-A5FP-01A
	TCGA-EB-A82C-01A
	TCGA-W3-AA21-06A
	TCGA-FS-A1ZA-06A
	TCGA-DA-A960-01A
	TCGA-FR-A8YC-06A
	TCGA-GN-A9SD-06A
	TCGA-QB-AA9O-06A
	TCGA-FS-A1ZY-06A
	TCGA-BF-A1PV-01A
	TCGA-HR-A2OH-06A
	TCGA-EE-A181-06A
	TCGA-EE-A29A-06A
	TCGA-FS-A1ZR-06A
	TCGA-D3-A51G-06A
	TCGA-WE-AAA3-06A
	TCGA-DA-A95Z-06A
	TCGA-WE-A8ZM-06A
	TCGA-FS-A4F4-06A
	TCGA-D9-A3Z4-01A
	TCGA-D9-A6EA-06A
	TCGA-EB-A3XC-01A
	TCGA-GN-A26D-06A
	TCGA-GN-A264-06A
	TCGA-W3-A825-06A
	TCGA-OD-A75X-06A
	TCGA-WE-A8ZQ-06A
	TCGA-FS-A1ZH-06A
	TCGA-GN-A8LN-01A
	TCGA-FR-A729-06A
	TCGA-EB-A97M-01A
	TCGA-DA-A95Y-06A
	TCGA-ER-A19E-06A
	TCGA-EE-A2MS-06A
	TCGA-FS-A1ZU-06A
	TCGA-FS-A1ZK-06A
	TCGA-EE-A3AB-06A
	TCGA-EE-A2GB-06A
	TCGA-D3-A2JE-06A
	TCGA-Z2-AA3V-06A
	TCGA-FW-A3I3-06A
	TCGA-W3-AA1R-06A
	TCGA-EE-A2MP-06A
	TCGA-EE-A3JA-06A
	TCGA-EE-A2GM-06B
	TCGA-D3-A8GM-06A
	TCGA-FR-A3YN-06A
	TCGA-D3-A1Q1-06A
	TCGA-DA-A1I1-06A
	TCGA-QB-A6FS-06A
	TCGA-EE-A2MU-06A
	TCGA-YD-A9TA-06A
	TCGA-EE-A2A5-06A
	TCGA-EE-A2A2-06A
	TCGA-ER-A19T-01A
	TCGA-DA-A1IA-06A
	TCGA-EB-A5UN-06A
	TCGA-EE-A2MK-06A
	TCGA-WE-A8JZ-06A
	TCGA-D3-A1Q6-06A
	TCGA-GN-A4U3-06A
	TCGA-D3-A3MR-06A
	TCGA-FS-A4F5-06A
	TCGA-WE-A8K6-06A
	TCGA-EB-A4IQ-01A
	TCGA-EB-A5VU-01A
	TCGA-FS-A1ZC-06A
	TCGA-D3-A8GD-06A
	TCGA-EE-A29G-06A
	TCGA-FS-A1ZD-06A
	TCGA-FR-A69P-06A
	TCGA-GN-A26A-06A
	TCGA-D3-A2JP-06A
	TCGA-GN-A4U8-06A
	TCGA-D3-A3C3-06A
	TCGA-EE-A2GP-06A
	TCGA-EE-A2GE-06A
	TCGA-D3-A51E-06A
	TCGA-BF-A3DN-01A
	TCGA-EE-A29X-06A
	TCGA-D3-A3MV-06A
	TCGA-EE-A2GO-06A
	TCGA-FS-A1ZB-06A
	TCGA-D3-A2JD-06A
	TCGA-D3-A3CB-06A
	TCGA-D3-A8GQ-06A
	TCGA-EB-A57M-01A
	TCGA-BF-AAP4-01A
	TCGA-D3-A2J8-06A
	TCGA-EE-A180-06A
	TCGA-EB-A553-01A
	TCGA-WE-A8K1-06A
	TCGA-FR-A8YD-06A
	TCGA-EB-A6L9-06A
	TCGA-EE-A184-06A
	TCGA-EB-A431-01A
	TCGA-ER-A19B-06A
	TCGA-EE-A3JH-06A
	TCGA-D3-A3C1-06A
	TCGA-EB-A41B-01A
	TCGA-D3-A8GR-06A
	TCGA-DA-A1I4-06A
	TCGA-GN-A268-06A

## Sheet: Table S1B
Table S1B. TCGA-KIRP patients with a deleterious SETD2 mutation (dnaVaf > 0.5).
Sample	chr	start (HG38)	end (HG38)	gene	ref. allele	alt. allele	effect	aminoAcid	dnaVaf	Isochromosomes
TCGA-BQ-7058-01A	chr3	47122886	47122887	SETD2	-	T	frameshift_variant	p.Q584Tfs*6	0.7436	chr17
TCGA-B9-A44B-01A	chr3	47122476	47122477	SETD2	-	C	frameshift_variant	p.F721Ifs*5	0.5926	chr9
TCGA-BQ-5876-01A	chr3	47084152	47084153	SETD2	-	A	frameshift_variant	p.M1877Nfs*10	0.5817	chr4, chr19
TCGA-A4-A5Y1-01A	chr3	47057369	47057369	SETD2	G	-	frameshift_variant	p.Q2139Nfs*8	0.7113	chr1, chr3, chr8, chr9, chr12
TCGA-5P-A9K3-01A	chr3	47037770	47037770	SETD2	G	A	stop_gained	p.Q2416*	0.5806	chr1, chr2, chr8, chr17
TCGA-BQ-5875-01A	chr3	47019786	47019786	SETD2	T	A	stop_gained	p.K2469*	0.8451
TCGA-BQ-7061-01A	chr3	47122624	47122624	SETD2	A	-	frameshift_variant	p.L671*	0.6344
TCGA-5P-A9JU-01A	chr3	47121402	47121402	SETD2	C	-	frameshift_variant	p.L1078Ffs*43	0.6491
TCGA-BQ-5891-01A	chr3	47121359	47121360	SETD2	TT	-	frameshift_variant	p.S1093Lfs*2	0.6646

## Sheet: Table S1C
Table S1C. List of isochromosomes detected in all TCGA cancers
TCGA cancer	TCGA patient ID	chromosome	p arm major copy	p arm minor copy	q arm major copy	q arm minor copy
ACC	TCGA-OR-A5JH	chr3	2	0	2	2
ACC	TCGA-OR-A5LC	chr1	3	0	3	3
ACC	TCGA-OR-A5LL	chr1	1	0	2	2
ACC	TCGA-OR-A5LL	chr2	2	0	2	2
ACC	TCGA-OR-A5LL	chr5	2	0	4	2
ACC	TCGA-OR-A5LL	chr8	2	0	2	2
ACC	TCGA-OR-A5J2	chr20	2	0	3	2
ACC	TCGA-OR-A5JJ	chr4	4	2	2	0
ACC	TCGA-OR-A5JJ	chr8	2	0	2	2
ACC	TCGA-OR-A5JJ	chr9	2	0	4	2
ACC	TCGA-OR-A5JJ	chr20	2	0	2	2
ACC	TCGA-OR-A5KY	chr5	2	0	3	1
ACC	TCGA-OR-A5JY	chr6	2	2	2	0
ACC	TCGA-OR-A5K9	chr1	2	0	3	2
ACC	TCGA-OR-A5K9	chr20	2	0	2	2
ACC	TCGA-OR-A5JP	chr9	2	0	2	2
ACC	TCGA-PK-A5HC	chr3	3	3	4	0
ACC	TCGA-PK-A5HC	chr7	3	3	4	0
ACC	TCGA-PK-A5HC	chr18	3	2	4	0
ACC	TCGA-PK-A5HC	chr20	2	0	2	2
ACC	TCGA-OR-A5KW	chrX	2	2	2	0
ACC	TCGA-OR-A5L2	chr9	2	0	2	2
ACC	TCGA-OR-A5KX	chr8	2	0	2	2
ACC	TCGA-OR-A5KX	chr17	2	0	2	2
ACC	TCGA-OR-A5J7	chr6	4	2	4	0
ACC	TCGA-OR-A5LB	chr9	2	0	2	2
ACC	TCGA-OR-A5LB	chr16	2	2	2	0
ACC	TCGA-OR-A5JS	chr1	2	0	2	2
ACC	TCGA-OR-A5JS	chr9	2	0	2	2
ACC	TCGA-OR-A5J8	chr9	3	0	2	2
ACC	TCGA-P6-A5OH	chr6	2	2	3	0
ACC	TCGA-OR-A5LS	chr3	2	0	2	2
ACC	TCGA-OR-A5LJ	chr8	2	0	2	2
ACC	TCGA-OR-A5J6	chr3	2	2	2	0
ACC	TCGA-OR-A5K3	chr4	4	2	2	0
ACC	TCGA-OU-A5PI	chr3	2	0	2	2
ACC	TCGA-OR-A5JM	chr20	1	0	2	1
ACC	TCGA-OR-A5KB	chr3	2	0	3	1
ACC	TCGA-OR-A5KB	chr9	2	0	2	2
ACC	TCGA-OR-A5KB	chrX	2	0	2	2
ACC	TCGA-OR-A5K0	chr9	1	0	2	1
ACC	TCGA-OR-A5KS	chr20	3	3	3	0
ACC	TCGA-OR-A5KO	chr6	3	3	3	0
ACC	TCGA-OR-A5KO	chr10	3	3	3	0
ACC	TCGA-OR-A5LT	chr5	5	4	4	0
BLCA	TCGA-XF-A9SJ	chr4	1	0	2	1
BLCA	TCGA-XF-A9SJ	chr5	3	3	2	0
BLCA	TCGA-XF-A9SJ	chr8	1	0	3	1
BLCA	TCGA-XF-A9SJ	chr16	2	1	1	0
BLCA	TCGA-XF-A9SJ	chr18	3	2	2	0
BLCA	TCGA-XF-A9SG	chr17	2	0	2	2
BLCA	TCGA-K4-A6FZ	chr2	3	2	3	0
BLCA	TCGA-K4-A6FZ	chr8	2	0	3	2
BLCA	TCGA-K4-A6FZ	chr10	2	2	2	0
BLCA	TCGA-CF-A3MG	chr5	3	2	2	0
BLCA	TCGA-CF-A3MG	chr17	1	0	2	2
BLCA	TCGA-GV-A40G	chr5	3	3	2	0
BLCA	TCGA-GV-A40G	chr6	2	2	2	0
BLCA	TCGA-GV-A40G	chr8	1	0	2	1
BLCA	TCGA-GV-A40G	chr12	3	2	3	0
BLCA	TCGA-GV-A40G	chr17	2	0	4	1
BLCA	TCGA-GV-A40G	chr18	3	1	1	0
BLCA	TCGA-KQ-A41S	chr16	2	2	2	0
BLCA	TCGA-KQ-A41S	chr17	3	0	3	3
BLCA	TCGA-KQ-A41S	chr18	7	3	3	0
BLCA	TCGA-GV-A3QH	chr8	1	0	3	2
BLCA	TCGA-GV-A3QH	chr17	3	0	3	2
BLCA	TCGA-HQ-A5NE	chr5	3	1	1	0
BLCA	TCGA-HQ-A5NE	chr6	2	1	1	0
BLCA	TCGA-HQ-A5NE	chr10	3	1	1	0
BLCA	TCGA-HQ-A5NE	chr18	2	1	1	0
BLCA	TCGA-HQ-A5NE	chr20	2	1	1	0
BLCA	TCGA-DK-A2I2	chr4	2	2	2	0
BLCA	TCGA-DK-A2I2	chr17	3	0	2	2
BLCA	TCGA-CF-A47S	chr8	1	0	2	1
BLCA	TCGA-GV-A3JX	chr5	2	1	1	0
BLCA	TCGA-ZF-A9RE	chr3	2	0	2	2
BLCA	TCGA-ZF-A9RE	chr8	1	0	2	1
BLCA	TCGA-ZF-A9RN	chr8	2	0	3	1
BLCA	TCGA-FD-A3SS	chr18	3	1	1	0
BLCA	TCGA-G2-AA3D	chr8	2	0	3	2
BLCA	TCGA-G2-AA3D	chr9	2	0	2	2
BLCA	TCGA-G2-AA3D	chr11	2	0	2	2
BLCA	TCGA-G2-AA3D	chr17	2	0	2	2
BLCA	TCGA-DK-A6B5	chr3	1	0	2	1
BLCA	TCGA-DK-A6B5	chr5	2	1	1	0
BLCA	TCGA-CF-A1HR	chr17	2	0	3	3
BLCA	TCGA-GU-A763	chr9	2	1	1	0
BLCA	TCGA-DK-A6AV	chr2	3	3	2	0
BLCA	TCGA-DK-A6AV	chr5	3	3	2	0
BLCA	TCGA-DK-A6AV	chr6	2	2	2	0
BLCA	TCGA-DK-A6AV	chr8	2	0	3	2
BLCA	TCGA-DK-A6AV	chr20	2	0	3	3
BLCA	TCGA-2F-A9KQ	chr18	2	1	1	0
BLCA	TCGA-DK-AA6R	chr5	2	2	2	0
BLCA	TCGA-DK-AA6R	chr8	2	0	3	2
BLCA	TCGA-DK-AA6R	chr17	2	0	3	1
BLCA	TCGA-ZF-A9RD	chr3	2	0	3	2
BLCA	TCGA-ZF-A9RD	chr20	2	0	2	2
BLCA	TCGA-FD-A3N5	chr5	4	2	2	0
BLCA	TCGA-MV-A51V	chr10	3	3	3	0
BLCA	TCGA-FJ-A3Z7	chr3	3	0	2	2
BLCA	TCGA-FJ-A3Z7	chr17	1	0	3	2
BLCA	TCGA-FJ-A3Z7	chr20	3	0	3	3
BLCA	TCGA-FD-A3SP	chr5	2	1	1	0
BLCA	TCGA-UY-A8OB	chr6	2	2	2	0
BLCA	TCGA-CF-A3MH	chr5	3	1	1	0
BLCA	TCGA-CU-A0YR	chr11	2	0	3	1
BLCA	TCGA-FD-A3B5	chr6	2	1	1	0
BLCA	TCGA-G2-A2EJ	chr3	1	0	2	1
BLCA	TCGA-XF-A9SY	chr7	2	2	2	0
BLCA	TCGA-DK-A6B6	chr2	3	3	3	0
BLCA	TCGA-DK-A6B6	chr10	2	2	2	0
BLCA	TCGA-DK-A1AC	chr2	4	1	2	0
BLCA	TCGA-DK-A1AC	chr8	1	0	5	1
BLCA	TCGA-DK-A1AC	chr12	2	0	3	2
BLCA	TCGA-YF-AA3L	chr2	2	2	2	0
BLCA	TCGA-PQ-A6FN	chr5	2	1	1	0
BLCA	TCGA-PQ-A6FN	chr6	2	1	1	0
BLCA	TCGA-PQ-A6FN	chr8	1	0	2	1
BLCA	TCGA-UY-A9PF	chr8	1	0	2	2
BLCA	TCGA-ZF-AA4V	chr2	2	2	2	0
BLCA	TCGA-ZF-AA4V	chr16	3	2	2	0
BLCA	TCGA-K4-A5RI	chr3	3	0	4	4
BLCA	TCGA-K4-A5RI	chr5	9	4	4	0
BLCA	TCGA-K4-A5RI	chr17	4	0	4	4
BLCA	TCGA-K4-A3WS	chr10	5	1	2	0
BLCA	TCGA-DK-A3WX	chr5	2	1	1	0
BLCA	TCGA-K4-A4AC	chr3	2	0	2	2
BLCA	TCGA-YF-AA3M	chr7	3	2	3	0
BLCA	TCGA-YF-AA3M	chr10	3	3	3	0
BLCA	TCGA-YF-AA3M	chr17	2	0	3	3
BLCA	TCGA-GC-A3RB	chr8	2	0	5	2
BLCA	TCGA-UY-A8OD	chr5	6	2	2	0
BLCA	TCGA-UY-A8OD	chr8	2	0	4	2
BLCA	TCGA-UY-A8OD	chr9	2	0	2	2
BLCA	TCGA-UY-A8OD	chr11	2	2	2	0
BLCA	TCGA-UY-A8OD	chr17	2	0	2	2
BLCA	TCGA-XF-A8HF	chr5	2	2	2	0
BLCA	TCGA-XF-A8HF	chr10	4	2	3	0
BLCA	TCGA-XF-A8HF	chr11	2	0	4	2
BLCA	TCGA-XF-A8HH	chr2	3	3	2	0
BLCA	TCGA-XF-A8HH	chr8	2	0	2	2
BLCA	TCGA-XF-A8HH	chr17	2	0	3	3
BLCA	TCGA-FD-A62S	chr8	1	0	4	1
BLCA	TCGA-UY-A78K	chr10	5	2	4	0
BLCA	TCGA-UY-A78K	chr11	4	0	3	2
BLCA	TCGA-UY-A78K	chr17	3	0	2	2
BLCA	TCGA-UY-A78K	chr18	5	4	5	0
BLCA	TCGA-GV-A3JZ	chr5	2	2	2	0
BLCA	TCGA-GV-A3JZ	chr8	2	0	5	1
BLCA	TCGA-GV-A3JZ	chr10	2	2	2	0
BLCA	TCGA-GV-A3JZ	chr17	3	0	3	3
BLCA	TCGA-FD-A5BV	chr2	3	2	3	0
BLCA	TCGA-FD-A5BV	chr5	5	5	3	0
BLCA	TCGA-FD-A5BV	chr17	3	0	4	3
BLCA	TCGA-FD-A6TG	chr17	3	0	3	2
BLCA	TCGA-FD-A6TH	chr8	2	0	2	2
BLCA	TCGA-4Z-AA7R	chr8	1	0	5	1
BLCA	TCGA-4Z-AA7R	chr10	5	2	2	0
BLCA	TCGA-4Z-AA7R	chr17	3	0	2	2
BLCA	TCGA-CF-A47X	chr17	2	0	2	2
BLCA	TCGA-LT-A8JT	chr8	1	0	2	1
BLCA	TCGA-KQ-A41Q	chr18	3	2	2	0
BLCA	TCGA-KQ-A41R	chr2	4	2	2	0
BLCA	TCGA-ZF-A9R7	chr18	2	1	1	0
BLCA	TCGA-UY-A78L	chr10	3	3	3	0
BLCA	TCGA-UY-A78L	chr17	4	0	3	2
BLCA	TCGA-XF-AAML	chr8	2	0	3	3
BLCA	TCGA-ZF-AA54	chr12	5	2	3	0
BLCA	TCGA-ZF-AA54	chr16	2	0	3	1
BLCA	TCGA-BT-A20P	chr17	1	0	2	1
BLCA	TCGA-BT-A20P	chr20	1	0	2	1
BLCA	TCGA-BT-A20Q	chr17	1	0	2	1
BLCA	TCGA-GC-A3YS	chr5	5	3	3	0
BLCA	TCGA-GC-A3YS	chr7	3	3	3	0
BLCA	TCGA-GC-A3YS	chr16	3	0	2	2
BLCA	TCGA-GC-A3YS	chr18	2	2	2	0
BLCA	TCGA-FD-A3NA	chr10	3	3	3	0
BLCA	TCGA-FD-A3NA	chr11	2	0	3	1
BLCA	TCGA-FD-A3NA	chr17	2	0	2	2
BLCA	TCGA-FD-A5BZ	chr6	2	2	3	0
BLCA	TCGA-FD-A5BZ	chr8	2	0	3	3
BLCA	TCGA-FD-A5BZ	chr11	2	0	2	2
BLCA	TCGA-UY-A9PE	chr5	3	2	2	0
BLCA	TCGA-UY-A9PE	chr10	2	4	2	0
BLCA	TCGA-DK-AA6U	chr8	1	0	6	2
BLCA	TCGA-DK-AA6U	chr10	2	2	3	0
BLCA	TCGA-BT-A20R	chr8	3	0	2	2
BLCA	TCGA-BT-A20R	chr10	5	4	3	0
BLCA	TCGA-BT-A20R	chr16	3	0	3	2
BLCA	TCGA-BT-A20R	chr17	5	0	3	3
BLCA	TCGA-BT-A20R	chr18	3	3	3	0
BLCA	TCGA-E7-A7PW	chr8	2	0	3	2
BLCA	TCGA-E7-A7PW	chr10	4	2	2	0
BLCA	TCGA-E7-A7PW	chr17	2	0	2	2
BLCA	TCGA-ZF-AA53	chr18	5	2	1	0
BLCA	TCGA-BL-A5ZZ	chr17	2	0	3	3
BLCA	TCGA-BL-A5ZZ	chr19	2	0	2	2
BLCA	TCGA-FD-A3B6	chr8	1	0	3	2
BLCA	TCGA-FD-A3B6	chr9	3	3	2	0
BLCA	TCGA-DK-A6B1	chr2	2	2	2	0
BLCA	TCGA-DK-A6B1	chr10	2	2	2	0
BLCA	TCGA-CF-A1HS	chr3	2	0	2	2
BLCA	TCGA-CF-A1HS	chr5	9	1	2	0
BLCA	TCGA-CF-A1HS	chr17	2	0	2	2
BLCA	TCGA-CF-A1HS	chr18	2	2	2	0
BLCA	TCGA-CF-A1HS	chr20	2	2	3	0
BLCA	TCGA-FD-A5BU	chr5	3	3	4	0
BLCA	TCGA-E7-A85H	chr20	2	0	3	1
BLCA	TCGA-E7-A7DU	chr17	2	0	2	2
BLCA	TCGA-DK-A3IL	chr19	2	0	2	2
BLCA	TCGA-BT-A20X	chr3	2	0	2	2
BLCA	TCGA-BT-A20X	chr7	3	2	2	0
BLCA	TCGA-BT-A20X	chr17	2	0	3	1
BLCA	TCGA-ZF-A9R4	chr8	2	0	2	2
BLCA	TCGA-ZF-A9R1	chr8	1	0	2	1
BLCA	TCGA-FD-A6TK	chr5	2	1	1	0
BLCA	TCGA-FD-A6TK	chr8	1	0	2	1
BLCA	TCGA-XF-AAMW	chr8	2	0	4	2
BLCA	TCGA-XF-AAMW	chr17	2	0	4	2
BLCA	TCGA-SY-A9G5	chr17	2	0	4	1
BLCA	TCGA-DK-A3IT	chr8	2	0	2	2
BLCA	TCGA-DK-A3IT	chr11	2	0	2	2
BLCA	TCGA-DK-A3IT	chr17	2	0	3	1
BLCA	TCGA-S5-A6DX	chr8	3	0	2	2
BLCA	TCGA-S5-A6DX	chr11	2	0	2	2
BLCA	TCGA-S5-A6DX	chr17	2	0	2	2
BLCA	TCGA-DK-AA6Q	chr3	1	0	4	1
BLCA	TCGA-DK-AA6Q	chr5	2	1	1	0
BLCA	TCGA-PQ-A6FI	chr1	2	0	3	1
BLCA	TCGA-PQ-A6FI	chr3	2	0	2	2
BLCA	TCGA-GU-AATQ	chr3	2	0	4	3
BLCA	TCGA-GU-AATQ	chr7	2	2	2	0
BLCA	TCGA-GU-AATQ	chr10	2	2	2	0
BLCA	TCGA-FD-A43Y	chr5	2	2	2	0
BLCA	TCGA-FD-A43Y	chr16	1	0	2	1
BLCA	TCGA-BT-A3PJ	chr1	2	2	2	0
BLCA	TCGA-BT-A3PJ	chr5	7	2	2	0
BLCA	TCGA-BT-A3PJ	chr16	2	0	3	1
BLCA	TCGA-XF-A9SK	chr5	4	3	2	0
BLCA	TCGA-XF-A9SK	chr17	2	0	2	2
BLCA	TCGA-ZF-A9RF	chr7	2	2	2	0
BLCA	TCGA-ZF-A9RF	chr8	2	0	3	1
BLCA	TCGA-ZF-A9RF	chr9	3	2	2	0
BLCA	TCGA-ZF-A9RF	chr10	2	2	2	0
BLCA	TCGA-ZF-A9RF	chr19	2	2	2	0
BLCA	TCGA-XF-A9SM	chr8	1	0	2	2
BLCA	TCGA-XF-A9SM	chr9	2	2	3	0
BLCA	TCGA-XF-A9SU	chr11	3	0	3	2
BLCA	TCGA-XF-A9SU	chr20	5	0	4	3
BLCA	TCGA-BT-A2LB	chr8	2	0	3	1
BLCA	TCGA-DK-A1A5	chr8	2	0	2	2
BLCA	TCGA-DK-A1A5	chr10	2	2	2	0
BLCA	TCGA-GC-A3BM	chr9	2	2	2	0
BLCA	TCGA-GC-A3BM	chr17	2	0	2	2
BLCA	TCGA-UY-A78N	chr4	2	2	2	0
BLCA	TCGA-GD-A6C6	chr18	3	2	1	0
BLCA	TCGA-K4-A5RJ	chr10	2	1	1	0
BLCA	TCGA-DK-A3IK	chr3	2	0	2	2
BLCA	TCGA-DK-A3IK	chr7	3	1	2	0
BLCA	TCGA-DK-A3IK	chr8	1	0	2	1
BLCA	TCGA-DK-A3IK	chr9	1	0	2	1
BLCA	TCGA-E5-A4U1	chr8	2	0	4	2
BLCA	TCGA-CF-A3MI	chr11	3	0	2	2
BLCA	TCGA-CF-A3MI	chr12	2	0	2	2
BLCA	TCGA-ZF-AA4R	chr2	2	2	2	0
BLCA	TCGA-ZF-AA4R	chr5	3	1	1	0
BLCA	TCGA-ZF-AA4R	chr10	2	1	1	0
BLCA	TCGA-ZF-AA4R	chr19	1	0	2	1
BLCA	TCGA-XF-A8HD	chr6	2	2	2	0
BLCA	TCGA-XF-A8HD	chr9	3	0	3	2
BLCA	TCGA-XF-A8HD	chr17	2	0	2	2
BLCA	TCGA-GV-A40E	chr5	6	2	3	0
BLCA	TCGA-GV-A40E	chr17	3	0	2	2
BLCA	TCGA-GV-A40E	chr20	3	0	3	2
BLCA	TCGA-FD-A6TD	chr5	3	2	2	0
BLCA	TCGA-FD-A6TD	chr8	2	0	3	2
BLCA	TCGA-FD-A6TD	chr9	2	0	2	2
BLCA	TCGA-5N-A9KI	chr5	5	2	2	0
BLCA	TCGA-5N-A9KI	chr17	3	0	2	2
BLCA	TCGA-5N-A9KI	chr18	3	2	2	0
BLCA	TCGA-BT-A20W	chr8	2	0	2	2
BLCA	TCGA-BT-A20W	chr9	1	0	2	1
BLCA	TCGA-ZF-AA4U	chr8	2	0	5	2
BLCA	TCGA-BT-A3PH	chr2	2	2	2	0
BLCA	TCGA-BT-A3PH	chr16	2	0	2	2
BLCA	TCGA-XF-AAMH	chr8	2	0	2	2
BLCA	TCGA-XF-AAMH	chr17	2	0	2	2
BLCA	TCGA-FD-A6TE	chr2	2	2	2	0
BLCA	TCGA-FD-A6TE	chr8	2	0	4	2
BLCA	TCGA-FD-A6TE	chr10	3	2	2	0
BLCA	TCGA-FD-A62P	chr11	3	0	5	1
BLCA	TCGA-XF-A9SP	chr7	3	3	5	0
BLCA	TCGA-XF-A9SP	chr8	1	0	7	2
BLCA	TCGA-XF-A9SP	chr9	4	4	5	0
BLCA	TCGA-XF-A9SP	chr17	3	0	3	3
BLCA	TCGA-DK-A3IV	chr16	5	1	1	0
BLCA	TCGA-E7-A97Q	chr2	3	2	2	0
BLCA	TCGA-E7-A97Q	chr8	2	0	6	2
BLCA	TCGA-E7-A97Q	chr12	2	0	3	1
BLCA	TCGA-CF-A5UA	chr12	4	1	1	0
BLCA	TCGA-FD-A62O	chr5	5	2	2	0
BLCA	TCGA-FD-A62O	chr8	4	0	4	2
BLCA	TCGA-UY-A8OC	chr11	2	0	2	2
BLCA	TCGA-UY-A8OC	chr17	2	0	2	2
BLCA	TCGA-ZF-A9R2	chr5	3	2	3	0
BLCA	TCGA-ZF-AA4N	chr5	8	4	3	0
BLCA	TCGA-GU-A42P	chr10	5	2	4	0
BLCA	TCGA-GU-A42P	chr17	3	0	4	3
BLCA	TCGA-GC-A3RD	chr7	6	1	2	0
BLCA	TCGA-GC-A3RD	chr12	3	2	2	0
BLCA	TCGA-2F-A9KR	chr6	2	2	2	0
BLCA	TCGA-2F-A9KR	chr8	2	0	3	2
BLCA	TCGA-2F-A9KR	chr17	2	0	2	2
BLCA	TCGA-DK-AA77	chr7	1	0	2	1
BLCA	TCGA-FD-A3B7	chr6	2	1	1	0
BLCA	TCGA-BT-A2LA	chr6	2	0	2	2
BLCA	TCGA-BT-A2LA	chr11	2	2	2	0
BLCA	TCGA-BT-A2LA	chr19	2	2	2	0
BLCA	TCGA-DK-AA6X	chr17	1	0	2	1
BLCA	TCGA-GU-AATP	chr8	2	0	2	2
BLCA	TCGA-GU-AATP	chr18	2	2	2	0
BLCA	TCGA-GU-A767	chr3	3	0	2	2
BLCA	TCGA-GU-A767	chr8	2	0	3	2
BLCA	TCGA-GU-A767	chr11	2	0	3	2
BLCA	TCGA-GU-A767	chr12	3	2	3	0
BLCA	TCGA-GU-A767	chr17	2	0	2	2
BLCA	TCGA-G2-A3VY	chr2	4	2	2	0
BLCA	TCGA-G2-A3VY	chr5	4	2	2	0
BLCA	TCGA-G2-A3VY	chr8	1	0	5	2
BLCA	TCGA-G2-A3VY	chr18	2	2	2	0
BLCA	TCGA-K4-A4AB	chr8	1	0	2	1
BLCA	TCGA-FD-A5BY	chr5	2	1	1	0
BLCA	TCGA-FD-A5BY	chr19	1	0	2	1
BLCA	TCGA-XF-AAMQ	chr8	2	0	2	2
BLCA	TCGA-XF-AAMQ	chr17	2	0	3	2
BLCA	TCGA-ZF-AA51	chr5	3	3	2	0
BLCA	TCGA-ZF-AA51	chr8	2	0	2	2
BLCA	TCGA-XF-AAN2	chr8	2	0	3	2
BLCA	TCGA-XF-AAN2	chr10	2	2	2	0
BLCA	TCGA-XF-AAN2	chr11	2	2	2	0
BLCA	TCGA-ZF-AA4T	chr2	2	2	2	0
BLCA	TCGA-ZF-AA4T	chr5	3	1	1	0
BLCA	TCGA-ZF-AA4T	chr6	2	2	1	0
BLCA	TCGA-ZF-AA4T	chr8	1	0	2	1
BLCA	TCGA-ZF-AA4T	chr17	1	0	2	1
BLCA	TCGA-FD-A43P	chr8	2	0	2	2
BLCA	TCGA-CF-A8HY	chr11	2	0	2	2
BLCA	TCGA-CF-A8HY	chr20	2	0	2	2
BLCA	TCGA-4Z-AA87	chr8	2	0	3	2
BLCA	TCGA-4Z-AA87	chr17	3	0	2	2
BLCA	TCGA-E7-A4IJ	chr5	5	3	4	0
BLCA	TCGA-E7-A4IJ	chr6	3	0	2	2
BLCA	TCGA-E7-A4IJ	chr8	3	0	4	4
BLCA	TCGA-E7-A4IJ	chr16	3	3	4	0
BLCA	TCGA-E7-A4IJ	chr17	4	0	3	3
BLCA	TCGA-C4-A0F6	chr5	2	2	2	0
BLCA	TCGA-C4-A0F6	chr10	2	2	2	0
BLCA	TCGA-C4-A0F6	chr11	2	0	2	2
BLCA	TCGA-ZF-A9RG	chr3	2	0	3	2
BLCA	TCGA-ZF-A9RG	chr20	3	0	2	2
BLCA	TCGA-DK-A6B2	chr8	2	0	3	3
BLCA	TCGA-DK-A6B2	chr12	3	3	3	0
BLCA	TCGA-XF-A9T0	chr6	2	2	2	0
BLCA	TCGA-XF-A9T0	chr8	2	0	6	2
BLCA	TCGA-XF-A9T0	chr20	4	2	4	0
BLCA	TCGA-DK-A3X2	chr11	2	0	2	2
BLCA	TCGA-DK-A3X2	chr17	3	0	2	2
BLCA	TCGA-H4-A2HQ	chr5	5	4	3	0
BLCA	TCGA-H4-A2HQ	chr17	3	0	6	1
BLCA	TCGA-ZF-A9R0	chr17	2	0	2	2
BLCA	TCGA-YC-A89H	chr8	1	0	4	1
BLCA	TCGA-E7-A7DV	chr8	1	0	4	1
BLCA	TCGA-E7-A7DV	chr11	2	0	2	2
BLCA	TCGA-E7-A7DV	chr12	2	2	2	0
BLCA	TCGA-DK-AA76	chr8	1	0	2	2
BLCA	TCGA-DK-AA76	chr11	2	0	2	2
BLCA	TCGA-LT-A5Z6	chr10	2	1	1	0
BLCA	TCGA-C4-A0EZ	chr2	2	2	2	0
BLCA	TCGA-K4-A3WV	chr8	1	0	2	1
BLCA	TCGA-K4-A3WV	chrX	2	1	1	0
BLCA	TCGA-FD-A5BX	chr12	2	0	3	3
BLCA	TCGA-HQ-A2OE	chr2	4	2	2	0
BLCA	TCGA-GV-A3QF	chr5	3	3	2	0
BLCA	TCGA-GV-A3QF	chr10	4	3	2	0
BLCA	TCGA-GV-A3QF	chr11	2	0	2	2
BLCA	TCGA-GV-A3QF	chr17	2	0	3	2
BLCA	TCGA-FT-A61P	chr2	3	3	3	0
BLCA	TCGA-FT-A61P	chr5	7	1	3	0
BLCA	TCGA-XF-AAMT	chr3	2	0	3	2
BLCA	TCGA-XF-AAMT	chr5	3	2	2	0
BLCA	TCGA-XF-AAMT	chr8	2	0	3	2
BLCA	TCGA-XF-AAMT	chr10	2	2	2	0
BLCA	TCGA-XF-AAMT	chr11	2	2	2	0
BLCA	TCGA-XF-AAMT	chr17	2	0	2	2
BLCA	TCGA-XF-AAMT	chr18	5	2	2	0
BLCA	TCGA-E7-A5KE	chr6	2	2	2	0
BLCA	TCGA-E7-A5KE	chr18	3	1	2	0
BLCA	TCGA-ZF-AA52	chr11	2	0	2	2
BLCA	TCGA-FD-A6TF	chr2	3	2	2	0
BLCA	TCGA-FD-A6TF	chr5	2	2	2	0
BLCA	TCGA-FD-A6TF	chr10	4	4	2	0
BLCA	TCGA-FD-A6TF	chr17	4	0	3	2
BLCA	TCGA-GU-A764	chr17	3	0	2	2
BLCA	TCGA-FJ-A3ZE	chr17	1	0	2	1
BLCA	TCGA-DK-A2I6	chr3	4	4	4	0
BLCA	TCGA-DK-A2I6	chr5	4	2	4	0
BLCA	TCGA-DK-A2I6	chr6	3	3	3	0
BLCA	TCGA-DK-A2I6	chr11	3	0	3	2
BLCA	TCGA-DK-A2I6	chr18	4	3	3	0
BLCA	TCGA-4Z-AA81	chr6	2	2	2	0
BLCA	TCGA-4Z-AA81	chr8	2	0	3	3
BLCA	TCGA-DK-A2I4	chr5	3	2	2	0
BLCA	TCGA-DK-A2I4	chr8	1	0	4	1
BLCA	TCGA-DK-A2I4	chr11	2	0	2	2
BLCA	TCGA-FD-A5C0	chr8	1	0	3	1
BLCA	TCGA-FD-A5C0	chr20	2	0	2	2
BLCA	TCGA-4Z-AA7Q	chr10	2	2	2	0
BLCA	TCGA-XF-AAMX	chr2	2	2	2	0
BLCA	TCGA-XF-AAMX	chr5	2	1	1	0
BLCA	TCGA-XF-AAMX	chr18	2	2	2	0
BLCA	TCGA-XF-AAMX	chr20	2	0	2	2
BLCA	TCGA-GD-A3OS	chr8	2	0	3	3
BLCA	TCGA-GD-A3OS	chr9	1	0	2	1
BLCA	TCGA-ZF-A9R9	chr5	2	2	2	0
BLCA	TCGA-ZF-A9R9	chr6	2	2	2	0
BLCA	TCGA-DK-AA6W	chr7	1	0	2	1
BLCA	TCGA-DK-AA6W	chr17	3	0	3	2
BLCA	TCGA-FT-A3EE	chr2	3	2	2	0
BLCA	TCGA-FT-A3EE	chr3	2	2	2	0
BLCA	TCGA-FT-A3EE	chr8	2	0	2	2
BLCA	TCGA-FT-A3EE	chr10	2	2	2	0
BLCA	TCGA-C4-A0F1	chr8	2	0	2	2
BLCA	TCGA-XF-AAN0	chr17	1	0	2	1
BLCA	TCGA-FD-A6TA	chr17	1	0	2	1
BLCA	TCGA-ZF-AA4W	chr3	2	0	3	2
BLCA	TCGA-ZF-AA4W	chr4	2	0	3	3
BLCA	TCGA-ZF-AA4W	chr8	2	0	3	3
BLCA	TCGA-ZF-AA4W	chr10	2	0	2	2
BLCA	TCGA-ZF-AA4W	chr12	2	0	2	2
BLCA	TCGA-ZF-AA4W	chr17	2	0	2	2
BLCA	TCGA-XF-A9SX	chr10	3	3	2	0
BLCA	TCGA-XF-A9SX	chr17	2	0	2	2
BLCA	TCGA-XF-AAN3	chr17	2	0	3	2
BLCA	TCGA-DK-AA6S	chr5	4	3	4	0
BLCA	TCGA-DK-AA6S	chr8	3	0	3	3
BLCA	TCGA-DK-AA6S	chr10	3	3	3	0
BLCA	TCGA-DK-AA6S	chr17	3	0	4	3
BLCA	TCGA-DK-AA6S	chr18	3	3	3	0
BLCA	TCGA-FD-A3SN	chr5	2	1	1	0
BLCA	TCGA-K4-A6MB	chr4	2	2	2	0
BLCA	TCGA-K4-A6MB	chr17	2	0	3	1
BLCA	TCGA-UY-A9PB	chr11	3	2	3	0
BLCA	TCGA-UY-A9PB	chr18	2	2	2	0
BLCA	TCGA-UY-A9PB	chr19	3	0	3	2
BLCA	TCGA-XF-AAN5	chr12	3	1	2	0
BLCA	TCGA-XF-A9T6	chr6	2	1	1	0
BLCA	TCGA-XF-AAMG	chr3	2	0	3	1
BLCA	TCGA-XF-AAMG	chr4	3	3	2	0
BLCA	TCGA-XF-AAMG	chr17	2	0	3	2
BLCA	TCGA-XF-AAMG	chr18	4	3	2	0
BLCA	TCGA-FD-A3SQ	chr8	3	0	4	3
BLCA	TCGA-FD-A3SJ	chr2	2	2	2	0
BLCA	TCGA-FD-A3SJ	chr8	1	0	4	1
BLCA	TCGA-FD-A3SJ	chr17	2	0	3	2
BLCA	TCGA-XF-AAMJ	chr5	2	2	1	0
BLCA	TCGA-XF-AAMJ	chr10	2	1	1	0
BLCA	TCGA-XF-AAMJ	chr18	2	1	1	0
BLCA	TCGA-XF-A9T5	chr3	2	0	2	2
BLCA	TCGA-XF-A9T5	chr6	3	0	2	2
BLCA	TCGA-XF-A9T5	chrX	2	2	2	0
BLCA	TCGA-E7-A6ME	chr18	3	1	2	0
BLCA	TCGA-GC-A3WC	chr8	1	0	2	1
BLCA	TCGA-HQ-A5ND	chr8	1	0	3	1
BLCA	TCGA-HQ-A5ND	chr17	2	0	3	2
BLCA	TCGA-CU-A0YN	chr8	1	0	2	1
BLCA	TCGA-CU-A0YN	chr11	2	1	1	0
BLCA	TCGA-CU-A0YN	chr18	2	1	1	0
BLCA	TCGA-XF-AAMR	chr17	1	0	2	1
BLCA	TCGA-DK-A3X1	chr10	3	2	2	0
BLCA	TCGA-DK-A3X1	chr17	2	0	3	1
BLCA	TCGA-DK-A3X1	chr18	5	2	2	0
BLCA	TCGA-BT-A20J	chr8	2	0	2	2
BLCA	TCGA-4Z-AA86	chr8	2	0	2	2
BLCA	TCGA-4Z-AA86	chr18	6	1	2	0
BLCA	TCGA-FD-A3SR	chr8	1	0	2	1
BLCA	TCGA-ZF-AA58	chr2	3	2	4	0
BLCA	TCGA-ZF-AA58	chr6	3	3	4	0
BLCA	TCGA-ZF-AA58	chr7	3	0	3	2
BLCA	TCGA-ZF-AA58	chr18	3	2	3	0
BLCA	TCGA-ZF-AA58	chr20	4	4	4	0
BLCA	TCGA-DK-AA6L	chr5	5	1	2	0
BLCA	TCGA-DK-AA6L	chr8	1	0	2	1
BLCA	TCGA-DK-AA6M	chr8	1	0	3	1
BLCA	TCGA-G2-A2EF	chr8	1	0	2	1
BLCA	TCGA-G2-A2EF	chr9	3	3	3	0
BLCA	TCGA-G2-A2EF	chr18	3	2	2	0
BLCA	TCGA-G2-A2EF	chr19	2	0	3	3
BLCA	TCGA-GV-A3JW	chr3	2	0	2	2
BLCA	TCGA-GV-A3JW	chr10	2	2	2	0
BLCA	TCGA-GV-A3JW	chr12	1	0	2	1
BLCA	TCGA-XF-A9SW	chr2	2	2	2	0
BLCA	TCGA-XF-A9SW	chr6	2	2	2	0
BLCA	TCGA-XF-A9SW	chr20	2	0	2	2
BLCA	TCGA-K4-AAQO	chr2	2	2	2	0
BLCA	TCGA-ZF-AA56	chr3	2	0	2	2
BLCA	TCGA-ZF-AA56	chr5	4	2	2	0
BLCA	TCGA-ZF-AA56	chr8	2	0	2	2
BLCA	TCGA-ZF-AA56	chr10	1	0	2	1
BLCA	TCGA-XF-A9ST	chr4	2	0	3	1
BLCA	TCGA-XF-A9ST	chr8	3	0	3	2
BLCA	TCGA-XF-A9ST	chr17	2	0	3	2
BLCA	TCGA-G2-A3IB	chr5	2	1	1	0
BLCA	TCGA-CU-A3KJ	chr3	2	0	3	2
BLCA	TCGA-E7-A3X6	chr5	2	1	1	0
BLCA	TCGA-ZF-A9RL	chr11	2	0	2	2
BLCA	TCGA-ZF-A9RL	chr17	2	0	2	2
BLCA	TCGA-4Z-AA82	chr3	2	0	2	2
BLCA	TCGA-2F-A9KW	chr4	2	2	2	0
BLCA	TCGA-2F-A9KW	chr8	2	0	2	2
BLCA	TCGA-2F-A9KW	chr12	2	0	2	2
BLCA	TCGA-CU-A0YO	chr18	3	0	2	2
BLCA	TCGA-XF-A8HG	chr2	3	1	2	0
BLCA	TCGA-XF-A8HG	chr8	2	0	9	2
BLCA	TCGA-XF-A8HG	chr17	2	0	4	2
BLCA	TCGA-2F-A9KT	chr5	5	2	2	0
BLCA	TCGA-GU-A766	chr5	3	2	2	0
BLCA	TCGA-GU-A766	chr7	2	1	1	0
BLCA	TCGA-GU-A766	chr8	1	0	2	2
BLCA	TCGA-XF-A9T3	chr5	4	4	2	0
BLCA	TCGA-XF-A9T3	chr8	2	0	3	2
BLCA	TCGA-XF-A9T3	chr17	2	0	3	1
BLCA	TCGA-R3-A69X	chr5	2	2	2	0
BLCA	TCGA-R3-A69X	chr8	2	0	3	2
BLCA	TCGA-R3-A69X	chr17	2	0	2	2
BLCA	TCGA-GD-A2C5	chr5	2	2	2	0
BLCA	TCGA-XF-AAMF	chr10	2	1	1	0
BLCA	TCGA-UY-A9PH	chr8	2	0	2	2
BLCA	TCGA-K4-A5RH	chr8	1	0	3	2
BLCA	TCGA-K4-A5RH	chr12	3	3	4	0
BLCA	TCGA-K4-A5RH	chr17	4	0	3	2
BLCA	TCGA-K4-A5RH	chr18	5	5	2	0
BLCA	TCGA-K4-A5RH	chr20	3	3	3	0
BLCA	TCGA-LC-A66R	chr8	2	0	3	2
BLCA	TCGA-LC-A66R	chr18	3	3	2	0
BLCA	TCGA-LC-A66R	chr19	4	2	2	0
BLCA	TCGA-KQ-A41N	chr6	2	1	1	0
BLCA	TCGA-KQ-A41N	chr8	1	0	4	1
BLCA	TCGA-E7-A8O8	chr8	1	0	2	1
BLCA	TCGA-FJ-A3ZF	chr8	1	0	2	2
BLCA	TCGA-FJ-A3ZF	chr17	3	0	2	2
BLCA	TCGA-GU-A42Q	chr9	3	0	2	2
BLCA	TCGA-GU-A42Q	chr17	2	0	2	2
BLCA	TCGA-FD-A43X	chr17	2	0	4	2
BLCA	TCGA-2F-A9KP	chr8	2	0	3	2
BLCA	TCGA-FD-A3SM	chr5	2	2	2	0
BLCA	TCGA-FD-A3SM	chr8	2	0	2	2
BLCA	TCGA-FD-A3SM	chr19	2	0	2	2
BLCA	TCGA-GD-A76B	chr9	2	0	3	2
BLCA	TCGA-GD-A76B	chr10	2	2	2	0
BLCA	TCGA-DK-A3IN	chr5	5	2	2	0
BLCA	TCGA-DK-A3IN	chr10	3	2	3	0
BLCA	TCGA-5N-A9KM	chr11	2	0	2	2
BLCA	TCGA-5N-A9KM	chr18	2	2	2	0
BLCA	TCGA-5N-A9KM	chr19	2	0	4	2
BLCA	TCGA-5N-A9KM	chr20	4	0	4	2
BLCA	TCGA-4Z-AA7M	chr16	2	2	2	0
BLCA	TCGA-4Z-AA7M	chr20	4	0	3	3
BLCA	TCGA-GV-A3QK	chr2	2	1	1	0
BLCA	TCGA-GV-A3QK	chr18	2	2	2	0
BLCA	TCGA-CU-A3YL	chr17	2	0	2	2
BLCA	TCGA-XF-A8HB	chr8	1	0	3	1
BLCA	TCGA-G2-A3IE	chr5	2	1	1	0
BLCA	TCGA-G2-A3IE	chr8	1	0	2	1
BLCA	TCGA-G2-A3IE	chr19	1	0	2	1
BLCA	TCGA-UY-A78O	chr9	2	2	3	0
BLCA	TCGA-BT-A20T	chr11	2	0	2	2
BLCA	TCGA-BT-A20T	chr17	2	0	2	2
BLCA	TCGA-KQ-A41O	chr2	3	2	3	0
BLCA	TCGA-DK-A1A6	chr17	3	0	2	2
BLCA	TCGA-BL-A13J	chr8	2	0	3	3
BLCA	TCGA-BL-A13J	chr10	3	3	3	0
BLCA	TCGA-BL-A13J	chr11	2	0	3	3
BLCA	TCGA-BL-A13J	chr16	2	0	3	2
BLCA	TCGA-BL-A13J	chr17	3	0	2	2
BLCA	TCGA-CU-A5W6	chr11	2	0	3	2
BLCA	TCGA-CU-A5W6	chr17	2	0	3	2
BLCA	TCGA-FD-A6TC	chr5	2	2	2	0
BLCA	TCGA-FD-A6TC	chr12	2	0	2	2
BLCA	TCGA-DK-A1A7	chr8	1	0	5	1
BLCA	TCGA-ZF-A9RM	chr11	2	0	2	2
BLCA	TCGA-E5-A2PC	chr6	2	2	2	0
BLCA	TCGA-E5-A2PC	chr17	2	0	2	2
BLCA	TCGA-E5-A2PC	chr19	2	0	2	2
BLCA	TCGA-E7-A3Y1	chr1	4	0	3	3
BLCA	TCGA-BT-A42C	chr18	8	2	2	0
BLCA	TCGA-4Z-AA7W	chr5	2	2	2	0
BLCA	TCGA-4Z-AA7W	chr6	3	1	1	0
BLCA	TCGA-G2-A2EO	chr17	2	0	2	2
BLCA	TCGA-BT-A20V	chr3	2	0	6	1
BLCA	TCGA-BT-A20V	chr8	2	0	3	2
BLCA	TCGA-E7-A541	chr16	2	2	3	0
BLCA	TCGA-DK-A2I1	chr8	2	0	4	2
BLCA	TCGA-DK-A2I1	chr11	2	0	2	2
BLCA	TCGA-DK-A2I1	chr17	2	0	2	2
BLCA	TCGA-E7-A6MD	chr8	1	0	4	1
BLCA	TCGA-BL-A0C8	chr8	2	0	3	2
BLCA	TCGA-BL-A0C8	chr9	2	0	2	2
BLCA	TCGA-CU-A3QU	chr5	3	3	3	0
BLCA	TCGA-CU-A3QU	chr6	3	2	2	0
BLCA	TCGA-CU-A3QU	chr8	2	0	3	2
BLCA	TCGA-CU-A3QU	chr9	4	2	2	0
BLCA	TCGA-CU-A3QU	chr10	2	2	2	0
BLCA	TCGA-4Z-AA80	chr8	3	0	3	2
BLCA	TCGA-4Z-AA80	chr11	3	0	2	3
BLCA	TCGA-4Z-AA80	chr17	3	0	4	3
BLCA	TCGA-4Z-AA84	chr2	3	2	3	0
BLCA	TCGA-4Z-AA84	chr9	4	0	3	2
BLCA	TCGA-4Z-AA84	chr11	3	0	3	2
BLCA	TCGA-4Z-AA84	chr17	4	0	3	2
BLCA	TCGA-4Z-AA84	chr18	5	2	4	0
BLCA	TCGA-G2-AA3B	chr3	3	0	3	3
BLCA	TCGA-G2-AA3B	chr5	8	5	3	0
BLCA	TCGA-G2-AA3B	chr8	5	0	6	4
BLCA	TCGA-G2-AA3B	chr10	3	2	3	0
BLCA	TCGA-G2-AA3B	chr11	3	0	4	2
BLCA	TCGA-BT-A42E	chr3	2	0	2	2
BLCA	TCGA-BT-A42E	chr5	2	2	2	0
BLCA	TCGA-BT-A42E	chr8	2	0	4	1
BLCA	TCGA-BT-A42E	chr11	3	0	2	2
BLCA	TCGA-BT-A42E	chr16	2	0	2	2
BLCA	TCGA-BT-A42E	chr18	2	2	1	0
BLCA	TCGA-ZF-AA5H	chr5	5	2	2	0
BLCA	TCGA-GC-A3I6	chr3	4	0	3	3
BLCA	TCGA-GC-A3I6	chr11	3	0	3	3
BLCA	TCGA-FD-A6TB	chr5	2	1	1	0
BLCA	TCGA-FD-A6TB	chr19	1	0	2	1
BLCA	TCGA-DK-A1A3	chr2	2	2	2	0
BLCA	TCGA-DK-A1A3	chr20	2	0	2	2
BLCA	TCGA-G2-A2EK	chr8	2	0	7	2
BLCA	TCGA-HQ-A2OF	chr5	2	2	2	0
BLCA	TCGA-HQ-A2OF	chr8	2	0	3	3
BLCA	TCGA-FJ-A3Z9	chr8	1	0	2	1
BLCA	TCGA-GU-A762	chr4	2	0	3	2
BLCA	TCGA-GU-A762	chr7	2	2	2	0
BLCA	TCGA-GU-A762	chr16	2	0	2	2
BLCA	TCGA-GU-A762	chr17	2	0	2	2
BLCA	TCGA-GU-A762	chr18	7	2	2	0
BLCA	TCGA-FD-A5BR	chr5	2	2	1	0
BLCA	TCGA-FD-A5BR	chr8	1	0	3	1
BLCA	TCGA-FD-A5BR	chr11	1	0	2	2
BLCA	TCGA-BT-A20N	chr5	19	2	3	0
BLCA	TCGA-BT-A20N	chr7	4	4	3	0
BLCA	TCGA-BT-A20N	chr10	4	3	4	0
BLCA	TCGA-BT-A20N	chr16	3	0	3	3
BLCA	TCGA-BT-A20N	chr17	3	0	3	2
BLCA	TCGA-BT-A20N	chr18	3	2	2	0
BLCA	TCGA-CF-A9FF	chr11	2	0	2	2
BLCA	TCGA-CF-A9FF	chr18	2	2	2	0
BRCA	TCGA-E2-A576	chr8	1	0	4	1
BRCA	TCGA-A2-A1FW	chr7	3	2	2	0
BRCA	TCGA-A2-A1FW	chr8	1	0	6	3
BRCA	TCGA-BH-A42T	chr1	1	0	3	1
BRCA	TCGA-BH-A42T	chr3	1	0	2	1
BRCA	TCGA-BH-A42T	chr17	1	0	2	1
BRCA	TCGA-E9-A244	chr8	1	0	2	2
BRCA	TCGA-E9-A244	chr9	4	4	2	0
BRCA	TCGA-E9-A244	chr12	3	2	2	0
BRCA	TCGA-E9-A244	chr18	4	2	3	0
BRCA	TCGA-E9-A244	chr20	2	0	2	2
BRCA	TCGA-BH-A0HF	chr19	2	0	2	2
BRCA	TCGA-BH-A1EY	chr8	1	0	2	1
BRCA	TCGA-A7-A0CH	chr16	2	1	1	0
BRCA	TCGA-BH-A0E0	chr2	2	2	2	0
BRCA	TCGA-BH-A0E0	chr12	2	2	2	0
BRCA	TCGA-BH-A0E0	chr19	2	0	3	1
BRCA	TCGA-E2-A106	chr8	1	0	2	1
BRCA	TCGA-A8-A08G	chr8	1	0	3	2
BRCA	TCGA-A8-A08G	chr17	1	0	3	2
BRCA	TCGA-C8-A1HM	chr1	3	0	4	4
BRCA	TCGA-C8-A1HM	chr7	3	3	3	0
BRCA	TCGA-C8-A1HM	chr8	3	0	7	3
BRCA	TCGA-C8-A1HM	chr10	3	3	3	0
BRCA	TCGA-C8-A1HM	chr19	3	0	3	2
BRCA	TCGA-C8-A1HM	chrX	5	2	5	0
BRCA	TCGA-AN-A0AS	chr7	2	2	2	0
BRCA	TCGA-AN-A0AS	chr8	1	0	7	1
BRCA	TCGA-AR-A5QM	chr1	4	0	4	4
BRCA	TCGA-AR-A5QM	chr9	4	0	4	4
BRCA	TCGA-AR-A5QM	chr16	5	5	4	0
BRCA	TCGA-AR-A5QM	chr17	2	0	2	2
BRCA	TCGA-AR-A256	chr2	2	2	2	0
BRCA	TCGA-AR-A256	chr3	2	0	2	2
BRCA	TCGA-AR-A256	chr7	2	0	2	2
BRCA	TCGA-AR-A256	chr8	2	0	5	2
BRCA	TCGA-A7-A0DC	chr8	2	0	8	2
BRCA	TCGA-A7-A0DC	chr11	3	2	2	0
BRCA	TCGA-A7-A0DC	chr16	5	2	2	0
BRCA	TCGA-B6-A0I8	chr1	2	0	3	2
BRCA	TCGA-B6-A0I8	chr8	2	0	5	2
BRCA	TCGA-B6-A0I8	chr9	2	0	2	2
BRCA	TCGA-B6-A0I8	chr10	2	2	2	0
BRCA	TCGA-B6-A0I8	chr16	2	2	2	0
BRCA	TCGA-B6-A0I8	chr17	2	0	3	2
BRCA	TCGA-A2-A04P	chr6	5	1	2	0
BRCA	TCGA-A2-A04P	chr8	1	0	3	1
BRCA	TCGA-A2-A04P	chr11	2	2	2	0
BRCA	TCGA-A2-A04P	chr12	3	3	2	0
BRCA	TCGA-EW-A1IW	chr1	2	0	4	2
BRCA	TCGA-EW-A1IW	chr16	2	2	2	0
BRCA	TCGA-EW-A1IW	chr17	2	0	2	2
BRCA	TCGA-BH-A0H9	chr1	1	0	3	1
BRCA	TCGA-E2-A1L8	chr16	3	2	2	0
BRCA	TCGA-A8-A06R	chr2	5	2	6	0
BRCA	TCGA-A8-A06R	chr8	1	0	6	2
BRCA	TCGA-A8-A06R	chrX	2	0	3	1
BRCA	TCGA-AQ-A1H3	chr16	2	1	1	0
BRCA	TCGA-AQ-A1H3	chr17	1	0	2	1
BRCA	TCGA-A2-A0D3	chr16	3	1	1	0
BRCA	TCGA-A1-A0SO	chr10	3	1	1	0
BRCA	TCGA-A1-A0SO	chr12	2	2	1	0
BRCA	TCGA-AQ-A04J	chr12	2	1	1	0
BRCA	TCGA-A7-A13F	chr6	2	2	2	0
BRCA	TCGA-A7-A13F	chr17	3	0	4	2
BRCA	TCGA-AR-A24H	chr1	3	0	4	2
BRCA	TCGA-AR-A24H	chr8	2	0	2	2
BRCA	TCGA-AR-A24H	chr10	4	1	2	0
BRCA	TCGA-AR-A24H	chr16	2	2	2	0
BRCA	TCGA-AR-A24H	chr17	2	0	3	2
BRCA	TCGA-E2-A2P6	chr16	2	1	1	0
BRCA	TCGA-E2-A1IE	chr17	1	0	2	1
BRCA	TCGA-BH-A0BZ	chr6	2	2	2	0
BRCA	TCGA-BH-A0BZ	chr11	2	2	2	0
BRCA	TCGA-BH-A0BZ	chr16	2	2	2	0
BRCA	TCGA-BH-A0BZ	chr17	2	0	3	1
BRCA	TCGA-BH-A0BZ	chr18	2	2	2	0
BRCA	TCGA-B6-A400	chr2	2	2	2	0
BRCA	TCGA-B6-A400	chr12	3	1	2	0
BRCA	TCGA-B6-A400	chrX	2	1	1	0
BRCA	TCGA-A7-A0DA	chr3	3	0	2	2
BRCA	TCGA-A7-A0DA	chr7	2	0	3	1
BRCA	TCGA-A7-A0DA	chr10	4	1	2	0
BRCA	TCGA-A7-A0DA	chr11	1	0	2	1
BRCA	TCGA-A7-A0DA	chr18	3	1	1	0
BRCA	TCGA-A7-A0DA	chr19	2	0	2	2
BRCA	TCGA-A7-A0DA	chrX	3	1	1	0
BRCA	TCGA-AN-A0FV	chr4	1	0	2	1
BRCA	TCGA-AN-A0FV	chr9	2	0	2	2
BRCA	TCGA-AN-A0FV	chr11	2	1	1	0
BRCA	TCGA-GM-A2DB	chr3	2	0	3	2
BRCA	TCGA-AR-A251	chr2	2	2	2	0
BRCA	TCGA-AR-A251	chr3	2	0	2	2
BRCA	TCGA-AR-A251	chr8	2	0	3	2
BRCA	TCGA-AR-A251	chr18	2	1	1	0
BRCA	TCGA-E9-A1N9	chr8	1	0	8	1
BRCA	TCGA-A2-A0YH	chr8	1	0	13	1
BRCA	TCGA-A2-A0YH	chr9	3	2	2	0
BRCA	TCGA-A2-A0YH	chr17	2	0	2	2
BRCA	TCGA-A2-A0YH	chr19	2	0	3	2
BRCA	TCGA-C8-A274	chr1	2	0	4	4
BRCA	TCGA-C8-A274	chr16	2	2	2	0
BRCA	TCGA-E2-A14N	chr8	1	0	3	3
BRCA	TCGA-E2-A14N	chr11	2	2	3	0
BRCA	TCGA-E2-A14N	chr12	2	2	3	0
BRCA	TCGA-E2-A14N	chr19	2	2	2	0
BRCA	TCGA-A8-A06U	chr16	4	3	3	0
BRCA	TCGA-A8-A06U	chr17	3	0	4	2
BRCA	TCGA-D8-A1XW	chr11	1	0	2	1
BRCA	TCGA-A8-A09K	chr8	1	0	5	1
BRCA	TCGA-A8-A09K	chr11	2	2	2	0
BRCA	TCGA-A8-A09K	chr16	3	3	2	0
BRCA	TCGA-A8-A09K	chr17	2	0	2	2
BRCA	TCGA-A2-A0YJ	chr5	2	2	2	0
BRCA	TCGA-A2-A0YJ	chr8	2	0	9	1
BRCA	TCGA-A2-A0YJ	chr19	3	2	2	0
BRCA	TCGA-AQ-A1H2	chr7	2	1	1	0
BRCA	TCGA-AQ-A1H2	chr8	1	0	2	1
BRCA	TCGA-AQ-A1H2	chr16	2	1	1	0
BRCA	TCGA-AN-A0FX	chr3	2	0	4	1
BRCA	TCGA-AN-A0FX	chr6	3	1	2	0
BRCA	TCGA-AN-A0FX	chr8	2	0	2	2
BRCA	TCGA-GM-A3XL	chr6	1	0	2	1
BRCA	TCGA-GM-A3XL	chr7	1	0	2	1
BRCA	TCGA-GM-A3XL	chr8	1	0	3	1
BRCA	TCGA-GM-A3XL	chr10	2	1	1	0
BRCA	TCGA-GM-A3XL	chr12	2	1	1	0
BRCA	TCGA-BH-A0W7	chr7	2	1	1	0
BRCA	TCGA-BH-A0W7	chr16	2	2	1	0
BRCA	TCGA-D8-A1XK	chr9	4	1	2	0
BRCA	TCGA-A2-A3XU	chr8	1	0	5	1
BRCA	TCGA-AO-A03P	chr8	1	0	3	3
BRCA	TCGA-AO-A03P	chr11	3	1	2	0
BRCA	TCGA-A7-A5ZV	chr5	3	2	1	0
BRCA	TCGA-A7-A5ZV	chr8	1	0	4	2
BRCA	TCGA-BH-A0B2	chr1	1	0	2	2
BRCA	TCGA-BH-A0B2	chr8	1	0	7	1
BRCA	TCGA-D8-A1JI	chr6	2	2	2	0
BRCA	TCGA-D8-A1JI	chr8	2	0	2	2
BRCA	TCGA-D8-A1JI	chr10	2	2	2	0
BRCA	TCGA-D8-A1JI	chr11	2	2	2	0
BRCA	TCGA-D8-A1JI	chr16	2	2	2	0
BRCA	TCGA-E9-A1N6	chr8	1	0	3	1
BRCA	TCGA-BH-A18S	chr6	2	2	2	0
BRCA	TCGA-BH-A18S	chr17	2	0	4	2
BRCA	TCGA-E2-A15T	chr8	1	0	2	1
BRCA	TCGA-E2-A15T	chr17	1	0	2	1
BRCA	TCGA-A2-A3KD	chr6	2	2	2	0
BRCA	TCGA-A2-A3KD	chr11	3	3	2	0
BRCA	TCGA-A2-A3KD	chr16	2	2	2	0
BRCA	TCGA-A2-A3KD	chr17	2	0	2	2
BRCA	TCGA-A8-A0AD	chr16	4	2	2	0
BRCA	TCGA-A8-A0AD	chr17	2	0	2	2
BRCA	TCGA-BH-A0GY	chr16	3	2	2	0
BRCA	TCGA-A2-A1G0	chr16	3	3	2	0
BRCA	TCGA-A2-A1G0	chr17	2	0	3	3
BRCA	TCGA-A2-A25D	chr8	1	0	3	3
BRCA	TCGA-A2-A25D	chr17	1	0	2	1
BRCA	TCGA-D8-A1JJ	chr3	2	0	3	2
BRCA	TCGA-D8-A1JJ	chr8	1	0	4	1
BRCA	TCGA-D8-A1JJ	chr16	3	3	3	0
BRCA	TCGA-BH-A5IZ	chr12	2	1	1	0
BRCA	TCGA-C8-A12P	chr18	2	2	1	0
BRCA	TCGA-C8-A12P	chrX	3	1	2	0
BRCA	TCGA-D8-A1XU	chr1	2	0	2	2
BRCA	TCGA-D8-A1XU	chr3	2	0	2	2
BRCA	TCGA-D8-A1XU	chr7	2	2	2	0
BRCA	TCGA-D8-A1XU	chr8	2	0	2	2
BRCA	TCGA-D8-A1XU	chr9	2	0	2	2
BRCA	TCGA-D8-A1XU	chr10	4	2	2	0
BRCA	TCGA-C8-A1HF	chr2	2	2	2	0
BRCA	TCGA-C8-A1HF	chr4	2	0	2	2
BRCA	TCGA-C8-A1HF	chr7	2	2	2	0
BRCA	TCGA-C8-A1HF	chr16	2	2	2	0
BRCA	TCGA-C8-A1HF	chr18	2	0	2	2
BRCA	TCGA-EW-A1J5	chr17	1	0	2	1
BRCA	TCGA-C8-A9FZ	chr17	1	0	2	1
BRCA	TCGA-BH-A0BQ	chr16	2	1	1	0
BRCA	TCGA-E9-A3HO	chr4	2	2	2	0
BRCA	TCGA-E9-A3HO	chr16	4	2	2	0
BRCA	TCGA-E9-A3HO	chr17	2	0	2	2
BRCA	TCGA-E2-A1BD	chr16	5	2	2	0
BRCA	TCGA-E2-A155	chr5	4	1	1	0
BRCA	TCGA-E2-A155	chr6	1	0	2	1
BRCA	TCGA-D8-A1Y3	chr6	2	2	2	0
BRCA	TCGA-D8-A1Y3	chr8	1	0	14	1
BRCA	TCGA-D8-A1Y3	chr17	1	0	2	1
BRCA	TCGA-E2-A1IG	chr17	1	0	3	1
BRCA	TCGA-C8-A1HN	chr8	1	0	7	1
BRCA	TCGA-C8-A1HN	chr20	1	0	2	2
BRCA	TCGA-A8-A08C	chr16	4	1	1	0
BRCA	TCGA-C8-A12W	chr3	2	2	3	0
BRCA	TCGA-C8-A12W	chr8	2	0	8	2
BRCA	TCGA-C8-A12W	chr12	6	4	4	0
BRCA	TCGA-E2-A15D	chr16	3	1	1	0
BRCA	TCGA-B6-A0WY	chr3	2	0	2	2
BRCA	TCGA-B6-A0WY	chr6	2	2	2	0
BRCA	TCGA-B6-A0WY	chr8	1	0	5	2
BRCA	TCGA-B6-A0WY	chr17	2	0	2	2
BRCA	TCGA-E2-A1LL	chr3	2	0	3	2
BRCA	TCGA-E2-A1AZ	chr4	1	0	2	1
BRCA	TCGA-E2-A1AZ	chr5	2	2	3	0
BRCA	TCGA-E2-A1AZ	chr7	3	0	3	2
BRCA	TCGA-E2-A1AZ	chr9	3	3	3	0
BRCA	TCGA-E2-A1AZ	chr12	3	2	3	0
BRCA	TCGA-AR-A1AW	chr8	1	0	4	1
BRCA	TCGA-AR-A1AW	chr10	1	0	2	1
BRCA	TCGA-C8-A273	chr8	1	0	2	1
BRCA	TCGA-AO-A0J8	chr16	2	1	1	0
BRCA	TCGA-BH-A0B6	chr18	2	0	2	2
BRCA	TCGA-A1-A0SK	chr5	2	2	2	0
BRCA	TCGA-A1-A0SK	chr8	1	0	7	1
BRCA	TCGA-BH-A0AW	chr4	2	0	3	1
BRCA	TCGA-BH-A0AW	chr17	2	0	6	1
BRCA	TCGA-E2-A15C	chr8	1	0	3	1
BRCA	TCGA-E2-A15C	chr16	3	1	1	0
BRCA	TCGA-AR-A5QP	chr16	4	4	4	0
BRCA	TCGA-BH-A0DZ	chr16	4	2	2	0
BRCA	TCGA-E2-A570	chr16	3	3	2	0
BRCA	TCGA-E9-A1RI	chr16	2	1	1	0
BRCA	TCGA-E9-A1RI	chr17	1	0	3	1
BRCA	TCGA-AN-A04C	chr4	1	0	2	2
BRCA	TCGA-AN-A04C	chr5	4	2	2	0
BRCA	TCGA-AN-A04C	chr12	2	2	2	0
BRCA	TCGA-A8-A08J	chr10	3	1	2	0
BRCA	TCGA-AO-A03O	chr8	1	0	9	3
BRCA	TCGA-AO-A03O	chr9	2	2	2	0
BRCA	TCGA-AO-A03O	chr11	2	1	1	0
BRCA	TCGA-AO-A03O	chr16	3	2	2	0
BRCA	TCGA-AO-A03O	chr20	3	0	3	3
BRCA	TCGA-AR-A0U0	chr1	3	0	2	2
BRCA	TCGA-AR-A0U0	chr8	2	0	7	1
BRCA	TCGA-AR-A0U0	chr9	2	2	2	0
BRCA	TCGA-D8-A1Y1	chr16	3	2	2	0
BRCA	TCGA-E9-A228	chr2	2	2	2	0
BRCA	TCGA-E9-A228	chr3	2	0	2	2
BRCA	TCGA-E9-A228	chr6	2	2	2	0
BRCA	TCGA-E9-A228	chr8	2	0	2	2
BRCA	TCGA-A2-A0CV	chr16	3	3	3	0
BRCA	TCGA-BH-A0DX	chr4	2	0	2	2
BRCA	TCGA-BH-A0DX	chr7	2	2	2	0
BRCA	TCGA-BH-A0DX	chr12	2	2	2	0
BRCA	TCGA-BH-A0DX	chr16	3	3	4	0
BRCA	TCGA-BH-A0DX	chr17	2	0	2	2
BRCA	TCGA-BH-A0DX	chr18	2	0	2	2
BRCA	TCGA-BH-A0DX	chrX	2	2	2	0
BRCA	TCGA-BH-A0GZ	chr1	1	0	2	1
BRCA	TCGA-B6-A0IJ	chr3	2	0	2	2
BRCA	TCGA-B6-A0IJ	chr5	3	3	2	0
BRCA	TCGA-B6-A0IJ	chr7	2	0	2	2
BRCA	TCGA-B6-A0IJ	chr20	2	0	3	2
BRCA	TCGA-D8-A1XL	chr3	2	0	7	1
BRCA	TCGA-D8-A1XL	chr5	2	2	2	0
BRCA	TCGA-D8-A1XL	chr8	1	0	4	2
BRCA	TCGA-D8-A1XL	chr17	2	0	2	2
BRCA	TCGA-A8-A09M	chr4	2	0	2	2
BRCA	TCGA-A8-A09M	chr8	2	0	6	3
BRCA	TCGA-A8-A09M	chr11	2	2	2	0
BRCA	TCGA-A8-A09M	chr17	2	0	5	2
BRCA	TCGA-E2-A15E	chr8	1	0	7	1
BRCA	TCGA-E2-A15E	chr16	3	2	2	0
BRCA	TCGA-E2-A15E	chr20	2	0	3	2
BRCA	TCGA-A2-A0EM	chr16	2	1	1	0
BRCA	TCGA-A2-A0CU	chr8	2	0	3	3
BRCA	TCGA-A2-A0CU	chr17	1	0	3	2
BRCA	TCGA-BH-A0BW	chr17	1	0	2	1
BRCA	TCGA-AC-A2FE	chr11	2	2	2	0
BRCA	TCGA-AR-A2LR	chr5	2	2	2	0
BRCA	TCGA-AR-A2LR	chr8	1	0	2	1
BRCA	TCGA-AR-A2LR	chr10	2	2	1	0
BRCA	TCGA-LL-A5YO	chr8	1	0	2	2
BRCA	TCGA-D8-A27I	chr11	2	1	1	0
BRCA	TCGA-E2-A1IH	chr11	2	1	1	0
BRCA	TCGA-E2-A1IH	chr16	2	2	2	0
BRCA	TCGA-E2-A1IH	chr17	2	0	3	2
BRCA	TCGA-AC-A3BB	chr16	3	2	2	0
BRCA	TCGA-EW-A1P0	chr8	1	0	5	1
BRCA	TCGA-AC-A62X	chr3	3	0	3	2
BRCA	TCGA-AC-A62X	chr9	9	2	3	0
BRCA	TCGA-AC-A3OD	chr3	1	0	2	1
BRCA	TCGA-AO-A1KP	chr1	1	0	2	1
BRCA	TCGA-AO-A1KP	chr8	1	0	4	1
BRCA	TCGA-AO-A1KP	chr16	3	1	1	0
BRCA	TCGA-BH-A0HW	chr6	2	2	2	0
BRCA	TCGA-BH-A0HW	chr8	2	0	4	2
BRCA	TCGA-BH-A0HW	chr16	2	2	2	0
BRCA	TCGA-BH-A0HW	chr17	2	0	7	2
BRCA	TCGA-S3-AA0Z	chr1	2	0	3	2
BRCA	TCGA-S3-AA0Z	chr7	2	1	1	0
BRCA	TCGA-S3-AA0Z	chr10	2	2	2	0
BRCA	TCGA-S3-AA0Z	chr16	4	1	1	0
BRCA	TCGA-BH-A8FZ	chr17	2	0	2	2
BRCA	TCGA-BH-A1F5	chr8	1	0	4	1
BRCA	TCGA-BH-A1F5	chr16	4	1	1	0
BRCA	TCGA-D8-A13Y	chr8	1	0	2	1
BRCA	TCGA-AC-A23G	chr16	2	1	1	0
BRCA	TCGA-BH-A0BR	chr3	2	0	2	2
BRCA	TCGA-BH-A0BR	chr9	2	0	2	2
BRCA	TCGA-BH-A0BR	chr20	2	0	2	2
BRCA	TCGA-BH-A0BR	chrX	2	2	2	0
BRCA	TCGA-E2-A56Z	chr4	2	2	3	0
BRCA	TCGA-E2-A56Z	chr17	2	0	2	2
BRCA	TCGA-AR-A0TR	chr6	3	2	3	0
BRCA	TCGA-AR-A0TR	chr12	2	0	3	2
BRCA	TCGA-AC-A3QQ	chr16	2	1	1	0
BRCA	TCGA-BH-A202	chr8	2	0	12	2
BRCA	TCGA-BH-A202	chr16	2	2	2	0
BRCA	TCGA-BH-A202	chr17	2	0	2	2
BRCA	TCGA-A2-A0SU	chr11	2	2	2	0
BRCA	TCGA-A2-A0SU	chr16	6	2	2	0
BRCA	TCGA-A2-A3XT	chr8	3	0	7	2
BRCA	TCGA-A2-A3XT	chr10	3	3	2	0
BRCA	TCGA-A2-A3XT	chr19	3	2	2	0
BRCA	TCGA-OL-A5RW	chr3	1	0	2	1
BRCA	TCGA-OL-A5RW	chr9	2	1	1	0
BRCA	TCGA-LL-A5YP	chr4	2	0	3	1
BRCA	TCGA-LL-A5YP	chr5	3	3	2	0
BRCA	TCGA-LL-A5YP	chr8	2	0	4	3
BRCA	TCGA-LL-A5YP	chr20	2	0	2	2
BRCA	TCGA-A8-A082	chr8	1	0	2	1
BRCA	TCGA-A8-A082	chr11	2	1	1	0
BRCA	TCGA-AC-A2FO	chr16	2	1	1	0
BRCA	TCGA-A8-A085	chr17	1	0	2	1
BRCA	TCGA-B6-A0RN	chr16	2	1	1	0
BRCA	TCGA-BH-A0DL	chr3	3	0	3	3
BRCA	TCGA-BH-A0DL	chr8	3	0	5	5
BRCA	TCGA-BH-A0DL	chr9	3	0	2	2
BRCA	TCGA-A2-A0YF	chr1	1	0	2	1
BRCA	TCGA-A2-A0YF	chr16	2	1	1	0
BRCA	TCGA-A2-A259	chr8	1	0	6	1
BRCA	TCGA-A2-A259	chr16	4	1	1	0
BRCA	TCGA-E9-A24A	chr7	2	1	1	0
BRCA	TCGA-E9-A24A	chr16	2	1	1	0
BRCA	TCGA-EW-A1PC	chr3	3	0	9	1
BRCA	TCGA-EW-A1PC	chr5	6	5	4	0
BRCA	TCGA-EW-A1PC	chr17	3	0	4	3
BRCA	TCGA-OL-A5D7	chr8	1	0	2	1
BRCA	TCGA-BH-A208	chr5	2	2	2	0
BRCA	TCGA-BH-A208	chr8	1	0	2	1
BRCA	TCGA-BH-A208	chr16	2	2	2	0
BRCA	TCGA-BH-A208	chr19	2	0	3	2
BRCA	TCGA-OL-A5RZ	chr8	2	0	6	1
BRCA	TCGA-OL-A5RZ	chr11	2	2	2	0
BRCA	TCGA-A8-A07C	chr3	1	0	3	2
BRCA	TCGA-A8-A07C	chr6	3	0	3	2
BRCA	TCGA-A8-A07C	chr11	2	2	2	0
BRCA	TCGA-A8-A07C	chr18	4	1	2	0
BRCA	TCGA-A7-A0D9	chr8	1	0	3	1
BRCA	TCGA-AN-A0AK	chr16	2	2	2	0
BRCA	TCGA-D8-A27R	chr6	2	2	2	0
BRCA	TCGA-D8-A27R	chr8	2	0	7	2
BRCA	TCGA-D8-A27R	chr11	2	2	2	0
BRCA	TCGA-D8-A27R	chr16	2	2	3	0
BRCA	TCGA-D8-A27R	chr17	2	0	4	1
BRCA	TCGA-D8-A27R	chr20	2	0	5	1
BRCA	TCGA-D8-A27R	chrX	2	0	5	2
BRCA	TCGA-A2-A0D1	chr7	2	0	2	2
BRCA	TCGA-A2-A0D1	chr8	2	0	9	2
BRCA	TCGA-A2-A0D1	chr11	2	0	2	2
BRCA	TCGA-A2-A0D1	chr12	2	2	2	0
BRCA	TCGA-A2-A0D1	chr16	2	2	3	0
BRCA	TCGA-A2-A0D1	chr18	2	0	2	2
BRCA	TCGA-A2-A0D4	chr3	2	0	2	2
BRCA	TCGA-A2-A0D4	chr8	2	0	12	2
BRCA	TCGA-A2-A0D4	chr11	2	2	2	0
BRCA	TCGA-A2-A0D4	chr12	2	0	2	2
BRCA	TCGA-A2-A0D4	chr16	2	2	2	0
BRCA	TCGA-A2-A0D4	chr17	2	0	2	2
BRCA	TCGA-A2-A0D4	chr18	2	0	2	2
BRCA	TCGA-A2-A0D4	chr19	2	0	2	2
BRCA	TCGA-AR-A1AJ	chr8	1	0	2	1
BRCA	TCGA-AR-A1AJ	chr10	2	1	1	0
BRCA	TCGA-PE-A5DC	chr3	2	0	2	2
BRCA	TCGA-PE-A5DC	chr6	2	2	2	0
BRCA	TCGA-PE-A5DC	chr8	2	0	5	4
BRCA	TCGA-PE-A5DC	chr9	2	0	2	2
BRCA	TCGA-PE-A5DC	chr11	2	2	2	0
BRCA	TCGA-PE-A5DC	chr16	2	2	2	0
BRCA	TCGA-PE-A5DC	chr17	2	0	2	2
BRCA	TCGA-PE-A5DC	chr18	2	2	2	0
BRCA	TCGA-E9-A1RA	chr16	3	2	2	0
BRCA	TCGA-BH-A1FC	chr11	2	0	2	2
BRCA	TCGA-BH-A1FC	chr17	3	0	3	2
BRCA	TCGA-BH-A1FC	chr18	5	4	3	0
BRCA	TCGA-B6-A0X5	chr8	1	0	2	1
BRCA	TCGA-D8-A1JF	chr1	2	0	4	2
BRCA	TCGA-C8-A26Y	chr4	2	2	2	0
BRCA	TCGA-C8-A26Y	chr9	2	0	2	2
BRCA	TCGA-C8-A26Y	chr18	3	1	1	0
BRCA	TCGA-GM-A3NY	chr16	2	1	1	0
BRCA	TCGA-B6-A0RH	chr8	1	0	2	1
BRCA	TCGA-E9-A1NE	chr17	1	0	2	2
BRCA	TCGA-B6-A40B	chr1	1	0	2	1
BRCA	TCGA-OL-A5RX	chr16	3	3	2	0
BRCA	TCGA-A8-A094	chr10	4	2	2	0
BRCA	TCGA-A8-A094	chrX	2	2	2	0
BRCA	TCGA-D8-A1JE	chr12	3	0	4	4
BRCA	TCGA-D8-A1JE	chr16	4	4	3	0
BRCA	TCGA-EW-A2FR	chr8	1	0	2	2
BRCA	TCGA-A2-A25E	chr8	1	0	2	2
BRCA	TCGA-A7-A13D	chr1	2	2	3	0
BRCA	TCGA-A7-A13D	chr3	2	0	2	2
BRCA	TCGA-A7-A13D	chr5	6	2	2	0
BRCA	TCGA-A7-A13D	chr8	1	0	3	2
BRCA	TCGA-A7-A13D	chr10	5	2	2	0
BRCA	TCGA-A7-A13D	chr19	2	0	3	1
BRCA	TCGA-A8-A0A2	chr16	2	2	2	0
BRCA	TCGA-BH-A0W5	chr8	2	0	7	2
BRCA	TCGA-BH-A0W5	chr16	7	3	3	0
BRCA	TCGA-E9-A1RG	chr12	2	2	2	0
BRCA	TCGA-E9-A1RG	chr16	3	2	2	0
BRCA	TCGA-E9-A1RG	chr17	1	0	2	1
BRCA	TCGA-E9-A1RG	chr19	1	0	2	1
BRCA	TCGA-AN-A041	chr6	3	2	2	0
BRCA	TCGA-AN-A041	chr17	2	0	5	2
BRCA	TCGA-AN-A041	chr18	3	0	2	2
BRCA	TCGA-AN-A041	chr19	2	0	3	1
BRCA	TCGA-E2-A1LK	chr8	2	0	11	1
BRCA	TCGA-E2-A1LK	chr10	5	4	2	0
BRCA	TCGA-E2-A1LK	chr11	1	0	2	2
BRCA	TCGA-D8-A143	chr3	4	0	4	4
BRCA	TCGA-D8-A143	chr12	6	2	3	0
BRCA	TCGA-A2-A0EY	chr1	2	0	3	2
BRCA	TCGA-A2-A0EY	chr3	3	0	3	2
BRCA	TCGA-A2-A0EY	chr16	4	2	2	0
BRCA	TCGA-E2-A573	chr2	2	2	3	0
BRCA	TCGA-E2-A573	chr3	4	0	3	2
BRCA	TCGA-E2-A573	chr8	3	0	2	2
BRCA	TCGA-E2-A573	chr10	4	4	3	0
BRCA	TCGA-E2-A573	chr12	2	2	3	0
BRCA	TCGA-E2-A573	chr20	2	0	3	2
BRCA	TCGA-B6-A408	chr9	1	0	2	1
BRCA	TCGA-B6-A408	chr12	2	2	2	0
BRCA	TCGA-B6-A408	chr16	2	2	2	0
BRCA	TCGA-A7-A26H	chr16	4	4	4	0
BRCA	TCGA-EW-A1P4	chr4	2	2	2	0
BRCA	TCGA-EW-A1P4	chr5	4	2	2	0
BRCA	TCGA-EW-A1P4	chr9	2	0	2	2
BRCA	TCGA-EW-A1P4	chr12	2	2	2	0
BRCA	TCGA-EW-A1P4	chr20	2	0	2	2
BRCA	TCGA-A2-A0CM	chr3	4	0	4	3
BRCA	TCGA-A2-A0CM	chr18	4	2	4	0
BRCA	TCGA-E2-A14W	chr8	2	0	5	2
BRCA	TCGA-E2-A14W	chr17	2	0	2	2
BRCA	TCGA-BH-A0BF	chr1	1	0	3	1
BRCA	TCGA-E2-A1BC	chr16	2	1	1	0
BRCA	TCGA-A2-A0D0	chr3	2	0	5	2
BRCA	TCGA-A2-A0D0	chr5	6	1	1	0
BRCA	TCGA-A2-A0D0	chr7	2	0	2	2
BRCA	TCGA-A2-A0D0	chr8	2	0	2	2
BRCA	TCGA-E9-A22H	chr16	2	1	1	0
BRCA	TCGA-A1-A0SN	chr17	2	2	2	0
BRCA	TCGA-A7-A4SB	chr11	2	1	1	0
BRCA	TCGA-A7-A4SB	chr16	2	2	2	0
BRCA	TCGA-A7-A4SB	chr17	2	0	2	2
BRCA	TCGA-A8-A07P	chr8	1	0	2	1
BRCA	TCGA-A8-A07P	chr16	2	1	1	0
BRCA	TCGA-A8-A07P	chr20	1	0	2	1
BRCA	TCGA-E9-A243	chr2	2	2	2	0
BRCA	TCGA-E9-A243	chr5	3	2	2	0
BRCA	TCGA-E9-A243	chr8	2	0	2	2
BRCA	TCGA-B6-A0IM	chr8	1	0	2	1
BRCA	TCGA-LL-A5YN	chr6	3	2	2	0
BRCA	TCGA-LL-A5YN	chr8	2	0	6	2
BRCA	TCGA-LL-A5YN	chr16	2	2	2	0
BRCA	TCGA-LL-A5YN	chr18	1	0	2	1
BRCA	TCGA-A8-A07U	chr3	2	0	2	2
BRCA	TCGA-A8-A07U	chr5	2	2	2	0
BRCA	TCGA-A8-A07U	chr9	2	2	2	0
BRCA	TCGA-A8-A07U	chr10	8	1	2	0
BRCA	TCGA-BH-A1ES	chr11	2	2	2	0
BRCA	TCGA-D8-A1X7	chr17	1	0	2	1
BRCA	TCGA-AN-A0AM	chr8	2	0	2	2
BRCA	TCGA-AN-A0AM	chr12	2	2	2	0
BRCA	TCGA-AR-A24P	chr16	2	1	1	0
BRCA	TCGA-AR-A24P	chr17	1	0	2	1
BRCA	TCGA-B6-A1KI	chr9	2	2	3	0
BRCA	TCGA-B6-A1KI	chr16	2	2	2	0
BRCA	TCGA-AO-A03T	chr17	1	0	2	1
BRCA	TCGA-AC-A3W5	chr9	2	2	3	0
BRCA	TCGA-AC-A3W5	chr16	2	2	2	0
BRCA	TCGA-AC-A3W5	chr20	2	0	2	2
BRCA	TCGA-E2-A150	chr5	2	2	2	0
BRCA	TCGA-E2-A150	chr6	2	0	3	2
BRCA	TCGA-E2-A150	chr8	2	0	3	3
BRCA	TCGA-E2-A150	chr9	3	1	2	0
BRCA	TCGA-E2-A150	chr10	6	2	2	0
BRCA	TCGA-E2-A150	chr12	3	3	2	0
BRCA	TCGA-E2-A150	chr20	2	0	3	2
BRCA	TCGA-AR-A0U1	chr3	2	0	2	2
BRCA	TCGA-AR-A0U1	chr5	7	2	2	0
BRCA	TCGA-AR-A0U1	chr6	3	0	3	3
BRCA	TCGA-AR-A0U1	chr8	2	0	3	3
BRCA	TCGA-AR-A0U1	chr12	2	2	2	0
BRCA	TCGA-AR-A0U1	chr18	2	2	2	0
BRCA	TCGA-UU-A93S	chr1	3	0	4	3
BRCA	TCGA-UU-A93S	chr8	1	0	3	2
BRCA	TCGA-AN-A0XU	chr3	2	0	2	2
BRCA	TCGA-AN-A0XU	chr5	4	2	2	0
BRCA	TCGA-AN-A0XU	chr8	2	0	2	2
BRCA	TCGA-A2-A0ET	chr6	2	2	2	0
BRCA	TCGA-OL-A6VR	chr8	1	0	4	1
BRCA	TCGA-BH-A1F6	chr2	3	2	2	0
BRCA	TCGA-BH-A1F6	chr10	4	2	2	0
BRCA	TCGA-A2-A0T5	chr16	3	1	1	0
BRCA	TCGA-OL-A66I	chr4	2	0	3	2
BRCA	TCGA-OL-A66I	chr5	2	2	2	0
BRCA	TCGA-OL-A66I	chr10	3	2	2	0
BRCA	TCGA-OL-A66I	chrX	2	0	4	4
BRCA	TCGA-AO-A0J2	chr8	2	0	2	2
BRCA	TCGA-AO-A0J2	chr10	2	2	2	0
BRCA	TCGA-AO-A0J2	chr11	2	2	2	0
BRCA	TCGA-AO-A0J2	chr18	2	2	2	0
BRCA	TCGA-AO-A0J2	chrX	2	0	2	2
BRCA	TCGA-A2-A3KC	chr1	1	0	2	2
BRCA	TCGA-A2-A3Y0	chr5	2	2	3	0
BRCA	TCGA-A2-A3Y0	chr8	2	0	5	3
BRCA	TCGA-A2-A3Y0	chr10	4	2	2	0
BRCA	TCGA-A2-A3Y0	chr12	3	2	2	0
BRCA	TCGA-GM-A2DO	chr8	1	0	2	1
BRCA	TCGA-GM-A2DO	chr16	2	1	1	0
BRCA	TCGA-E9-A22E	chr1	2	0	7	2
BRCA	TCGA-E9-A22E	chr3	2	0	2	2
BRCA	TCGA-E9-A22E	chr8	2	0	4	4
BRCA	TCGA-E9-A22E	chr9	2	0	2	2
BRCA	TCGA-E9-A22E	chr10	2	2	2	0
BRCA	TCGA-E9-A22E	chr16	2	2	2	0
BRCA	TCGA-E2-A14R	chr9	4	1	2	0
BRCA	TCGA-E2-A14R	chr10	3	2	2	0
BRCA	TCGA-E2-A14R	chr12	3	2	2	0
BRCA	TCGA-E2-A15A	chr1	2	0	3	3
BRCA	TCGA-E2-A15A	chr5	3	3	3	0
BRCA	TCGA-E2-A15A	chr8	2	0	9	4
BRCA	TCGA-E2-A15A	chr11	3	2	3	0
BRCA	TCGA-E2-A15A	chr17	2	0	3	2
BRCA	TCGA-E2-A15A	chr18	3	1	2	0
BRCA	TCGA-E2-A15A	chr19	2	0	3	1
BRCA	TCGA-E2-A15A	chr20	2	0	6	3
BRCA	TCGA-B6-A401	chr1	4	0	4	4
BRCA	TCGA-B6-A401	chr6	2	0	2	2
BRCA	TCGA-C8-A12M	chr8	1	0	11	1
BRCA	TCGA-AR-A1AX	chr8	1	0	4	1
BRCA	TCGA-AR-A1AX	chr16	2	1	1	0
BRCA	TCGA-C8-A12Y	chr8	2	0	2	2
BRCA	TCGA-C8-A12Y	chr11	2	2	3	0
BRCA	TCGA-C8-A12Y	chr16	6	2	2	0
BRCA	TCGA-C8-A12Y	chr17	2	0	2	2
BRCA	TCGA-A8-A07G	chr17	1	0	2	1
BRCA	TCGA-AC-A5XS	chr6	4	3	2	0
BRCA	TCGA-AC-A5XS	chr12	2	0	2	2
BRCA	TCGA-Z7-A8R6	chr8	1	0	3	1
BRCA	TCGA-Z7-A8R6	chr11	2	1	1	0
BRCA	TCGA-Z7-A8R6	chr16	3	1	1	0
BRCA	TCGA-A7-A6VV	chr3	2	0	2	2
BRCA	TCGA-A7-A6VV	chr5	3	2	2	0
BRCA	TCGA-A7-A6VV	chr8	2	0	3	2
BRCA	TCGA-A7-A6VV	chr9	2	2	2	0
BRCA	TCGA-AO-A03N	chr1	2	0	3	3
BRCA	TCGA-AO-A03N	chr10	2	0	2	2
BRCA	TCGA-AO-A03N	chr16	5	2	2	0
BRCA	TCGA-LL-A6FR	chr9	3	2	2	0
BRCA	TCGA-LL-A6FR	chrX	2	2	2	0
BRCA	TCGA-A8-A07J	chr3	1	0	3	1
BRCA	TCGA-A8-A07J	chr16	3	1	1	0
BRCA	TCGA-GM-A2DH	chr6	2	0	5	2
BRCA	TCGA-GM-A2DH	chr17	2	0	2	2
BRCA	TCGA-AO-A12B	chr16	2	2	2	0
BRCA	TCGA-A2-A25C	chr1	1	0	2	1
BRCA	TCGA-A2-A25C	chr6	2	1	1	0
BRCA	TCGA-E2-A15J	chr8	1	0	3	1
BRCA	TCGA-E2-A15J	chr16	3	1	1	0
BRCA	TCGA-A8-A099	chr1	1	0	2	2
BRCA	TCGA-E2-A159	chr2	2	2	2	0
BRCA	TCGA-E2-A159	chr3	2	0	2	2
BRCA	TCGA-E2-A159	chr5	1	0	2	2
BRCA	TCGA-E2-A159	chr9	2	2	2	0
BRCA	TCGA-E2-A159	chr10	3	3	2	0
BRCA	TCGA-E9-A1NI	chr8	2	0	4	2
BRCA	TCGA-E9-A1NI	chr16	4	2	2	0
BRCA	TCGA-A7-A0DB	chr16	4	2	2	0
BRCA	TCGA-A7-A4SC	chr1	1	0	2	2
BRCA	TCGA-3C-AALI	chr5	2	2	2	0
BRCA	TCGA-3C-AALI	chr17	2	0	2	2
BRCA	TCGA-A8-A09C	chr5	2	2	3	0
BRCA	TCGA-A8-A09C	chr6	2	2	2	0
BRCA	TCGA-A8-A09C	chr9	1	0	2	1
BRCA	TCGA-A2-A0CX	chr16	6	3	3	0
BRCA	TCGA-BH-A0C7	chr4	2	0	2	2
BRCA	TCGA-BH-A0C7	chr8	2	0	2	2
BRCA	TCGA-BH-A0C7	chr9	2	0	2	2
BRCA	TCGA-A2-A04Q	chr8	1	0	4	1
BRCA	TCGA-A2-A04Q	chr12	2	1	1	0
BRCA	TCGA-A2-A04Q	chr19	1	0	2	1
BRCA	TCGA-A8-A07I	chr8	1	0	2	1
BRCA	TCGA-E2-A15R	chr8	1	0	4	1
BRCA	TCGA-E2-A15R	chr11	3	1	1	0
BRCA	TCGA-E2-A15R	chr16	2	1	1	0
BRCA	TCGA-AO-A03L	chr1	2	0	2	2
BRCA	TCGA-AO-A03L	chr3	2	0	2	2
BRCA	TCGA-AO-A03L	chr11	2	2	2	0
BRCA	TCGA-AO-A03L	chr16	2	2	2	0
BRCA	TCGA-OL-A66N	chr16	5	2	2	0
BRCA	TCGA-A1-A0SP	chr5	2	1	1	0
BRCA	TCGA-AN-A0FL	chr2	1	0	2	1
BRCA	TCGA-AN-A0FL	chr3	1	0	2	1
BRCA	TCGA-A8-A093	chr11	2	2	2	0
BRCA	TCGA-A8-A093	chr16	5	2	2	0
BRCA	TCGA-A8-A093	chr17	2	0	2	2
BRCA	TCGA-GM-A4E0	chr1	1	0	2	1
BRCA	TCGA-BH-A18V	chr1	2	0	3	1
BRCA	TCGA-BH-A18V	chr3	3	0	3	2
BRCA	TCGA-BH-A18V	chr6	3	2	3	0
BRCA	TCGA-BH-A18V	chr8	2	0	6	2
BRCA	TCGA-BH-A18V	chr11	2	0	2	2
BRCA	TCGA-BH-A18V	chr12	5	2	2	0
BRCA	TCGA-E2-A107	chr1	1	0	4	1
BRCA	TCGA-E2-A107	chr16	3	1	1	0
BRCA	TCGA-AR-A1AK	chr8	1	0	3	1
BRCA	TCGA-AR-A1AK	chr16	2	1	1	0
BRCA	TCGA-OL-A66P	chr8	1	0	2	1
BRCA	TCGA-A7-A425	chr11	3	3	4	0
BRCA	TCGA-A7-A425	chr16	4	4	4	0
BRCA	TCGA-AR-A24V	chr8	1	0	7	1
BRCA	TCGA-AR-A24V	chr11	3	2	2	0
BRCA	TCGA-AR-A24V	chr16	3	2	2	0
BRCA	TCGA-AR-A24V	chr17	3	0	3	3
BRCA	TCGA-D8-A3Z6	chr8	1	0	2	1
BRCA	TCGA-D8-A3Z6	chr16	2	1	1	0
BRCA	TCGA-E2-A1IN	chr8	2	0	7	2
BRCA	TCGA-E2-A1IN	chr16	5	3	4	0
BRCA	TCGA-E2-A1IN	chr17	2	0	2	2
BRCA	TCGA-S3-AA12	chr6	2	2	2	0
BRCA	TCGA-S3-AA12	chr8	2	0	7	2
BRCA	TCGA-S3-AA12	chr11	2	2	2	0
BRCA	TCGA-S3-AA12	chr16	5	2	2	0
BRCA	TCGA-AR-A2LM	chr16	2	1	1	0
BRCA	TCGA-AO-A1KR	chr3	2	0	6	2
BRCA	TCGA-AO-A1KR	chr5	3	3	2	0
BRCA	TCGA-AO-A1KR	chr8	2	0	2	2
BRCA	TCGA-AO-A1KR	chr17	2	0	2	2
BRCA	TCGA-B6-A0RM	chr8	1	0	6	1
BRCA	TCGA-B6-A0RM	chr16	3	1	1	0
BRCA	TCGA-OL-A6VO	chr2	3	3	4	0
BRCA	TCGA-OL-A6VO	chr9	4	3	4	0
BRCA	TCGA-A8-A08R	chr3	2	0	5	1
BRCA	TCGA-A8-A08R	chr5	3	1	1	0
BRCA	TCGA-A8-A08R	chr7	1	0	2	1
BRCA	TCGA-A8-A08R	chr8	1	0	3	2
BRCA	TCGA-A8-A08R	chr18	2	1	1	0
BRCA	TCGA-BH-A0DS	chr16	3	1	1	0
BRCA	TCGA-AC-A2BK	chr3	2	0	2	2
BRCA	TCGA-AC-A2BK	chr5	4	1	2	0
BRCA	TCGA-AC-A2BK	chr6	6	1	2	0
BRCA	TCGA-AC-A8OP	chr8	1	0	4	4
BRCA	TCGA-AC-A8OP	chr9	2	0	2	2
BRCA	TCGA-A2-A04U	chr3	1	0	2	1
BRCA	TCGA-A2-A04U	chr11	2	1	1	0
BRCA	TCGA-EW-A1P8	chr12	3	1	1	0
BRCA	TCGA-OL-A66L	chr16	2	1	1	0
BRCA	TCGA-EW-A6SD	chr1	2	0	2	2
BRCA	TCGA-EW-A6SD	chr4	1	0	2	2
BRCA	TCGA-EW-A6SD	chr5	2	2	2	0
BRCA	TCGA-EW-A6SD	chr8	2	0	3	2
BRCA	TCGA-EW-A6SD	chr9	2	0	2	2
BRCA	TCGA-EW-A6SD	chr11	2	0	2	2
BRCA	TCGA-EW-A6SD	chr17	2	0	2	2
BRCA	TCGA-BH-A0C3	chr16	3	1	1	0
BRCA	TCGA-BH-A0C3	chr17	1	0	3	1
BRCA	TCGA-AQ-A54N	chr3	2	0	2	2
BRCA	TCGA-AQ-A54N	chr5	2	2	2	0
BRCA	TCGA-AQ-A54N	chr19	2	0	2	2
BRCA	TCGA-A2-A3XS	chr2	3	2	2	0
BRCA	TCGA-A2-A3XS	chr8	2	0	6	2
BRCA	TCGA-A2-A3XS	chr10	4	2	2	0
BRCA	TCGA-A2-A3XS	chr12	2	2	2	0
BRCA	TCGA-B6-A0WS	chr8	1	0	2	1
BRCA	TCGA-B6-A0WS	chr16	2	1	1	0
BRCA	TCGA-C8-A8HQ	chr1	1	0	2	1
BRCA	TCGA-A2-A1G1	chr10	4	3	4	0
BRCA	TCGA-A7-A4SF	chr1	2	0	4	1
BRCA	TCGA-A7-A4SF	chr8	1	0	2	1
BRCA	TCGA-A7-A4SF	chr11	2	1	1	0
BRCA	TCGA-AC-A2B8	chr3	2	2	2	0
BRCA	TCGA-AC-A2B8	chr16	6	2	2	0
BRCA	TCGA-E9-A1NC	chr8	1	0	2	1
BRCA	TCGA-BH-A0B5	chr16	3	2	2	0
BRCA	TCGA-AR-A24Z	chr17	2	0	2	2
BRCA	TCGA-GM-A5PX	chr16	2	1	1	0
BRCA	TCGA-S3-A6ZH	chr6	2	2	2	0
BRCA	TCGA-S3-A6ZH	chr8	2	0	2	2
BRCA	TCGA-S3-A6ZH	chr10	2	2	2	0
BRCA	TCGA-S3-A6ZH	chr11	2	2	2	0
BRCA	TCGA-S3-A6ZH	chr17	2	0	3	2
BRCA	TCGA-BH-A0DQ	chr9	1	0	2	1
BRCA	TCGA-BH-A0DQ	chr12	1	0	2	1
BRCA	TCGA-C8-A3M7	chr16	2	1	1	0
BRCA	TCGA-C8-A26X	chr8	2	0	3	3
BRCA	TCGA-C8-A26X	chr16	2	2	2	0
BRCA	TCGA-BH-A1F2	chr6	3	2	2	0
BRCA	TCGA-BH-A1F2	chr8	1	0	3	2
BRCA	TCGA-BH-A1F2	chr10	3	2	2	0
BRCA	TCGA-BH-A1F2	chr11	3	2	2	0
BRCA	TCGA-BH-A1F2	chr16	3	1	2	0
BRCA	TCGA-BH-A1F2	chr17	2	0	3	3
BRCA	TCGA-BH-A1F2	chr18	3	2	2	0
BRCA	TCGA-C8-A12L	chr1	2	0	5	3
BRCA	TCGA-C8-A12L	chr5	5	1	2	0
BRCA	TCGA-C8-A12L	chr7	2	2	2	0
BRCA	TCGA-C8-A12L	chr10	5	2	2	0
BRCA	TCGA-C8-A12L	chr17	2	0	3	2
BRCA	TCGA-E2-A105	chr17	1	0	3	1
BRCA	TCGA-EW-A1P6	chr8	1	0	8	1
BRCA	TCGA-EW-A1P6	chr16	5	1	1	0
BRCA	TCGA-C8-A135	chr4	2	0	2	2
BRCA	TCGA-C8-A135	chr8	2	0	4	4
BRCA	TCGA-C8-A135	chr12	2	2	2	0
BRCA	TCGA-C8-A135	chr16	2	2	3	0
BRCA	TCGA-C8-A135	chr19	2	0	2	2
BRCA	TCGA-D8-A142	chr1	1	0	3	1
BRCA	TCGA-D8-A142	chr5	2	1	1	0
BRCA	TCGA-D8-A142	chr8	1	0	4	1
BRCA	TCGA-D8-A142	chr10	4	3	1	0
BRCA	TCGA-D8-A142	chr11	1	0	2	1
BRCA	TCGA-BH-A1FN	chr3	2	0	3	3
BRCA	TCGA-BH-A0B4	chr17	1	0	4	1
BRCA	TCGA-BH-A0B4	chr20	1	0	2	1
BRCA	TCGA-A8-A081	chr1	2	0	2	2
BRCA	TCGA-A8-A081	chr8	1	0	3	1
BRCA	TCGA-A8-A081	chr9	1	0	2	1
BRCA	TCGA-A8-A081	chr12	2	2	2	0
BRCA	TCGA-A8-A081	chr16	3	2	2	0
BRCA	TCGA-A8-A081	chr17	2	0	2	2
BRCA	TCGA-E9-A1RF	chr9	2	0	2	2
BRCA	TCGA-E9-A1RF	chr17	2	0	4	1
BRCA	TCGA-C8-A1HG	chr8	1	0	11	3
BRCA	TCGA-C8-A1HG	chr9	2	0	2	2
BRCA	TCGA-C8-A1HG	chr16	2	2	2	0
BRCA	TCGA-C8-A1HG	chr17	2	0	2	2
BRCA	TCGA-C8-A1HG	chrX	2	0	2	2
BRCA	TCGA-EW-A2FV	chr7	3	3	3	0
BRCA	TCGA-EW-A2FV	chr8	3	0	13	3
BRCA	TCGA-EW-A2FV	chr17	3	0	3	2
BRCA	TCGA-OL-A66O	chr6	2	2	2	0
BRCA	TCGA-OL-A66O	chr11	2	2	2	0
BRCA	TCGA-D8-A1XM	chr17	1	0	2	1
BRCA	TCGA-BH-A0H3	chr16	2	1	1	0
BRCA	TCGA-BH-A1F0	chr5	2	1	1	0
BRCA	TCGA-BH-A1F0	chr9	2	2	1	0
BRCA	TCGA-BH-A0HU	chr1	1	0	2	1
BRCA	TCGA-BH-A0HU	chr8	1	0	2	1
BRCA	TCGA-E2-A14Q	chr12	2	0	2	2
BRCA	TCGA-E2-A14Q	chr16	3	3	2	0
BRCA	TCGA-E2-A14Q	chr17	2	0	2	2
BRCA	TCGA-B6-A3ZX	chr5	3	2	1	0
BRCA	TCGA-A8-A090	chr6	3	3	3	0
BRCA	TCGA-A8-A090	chr16	4	3	3	0
BRCA	TCGA-A8-A090	chr17	3	0	4	3
BRCA	TCGA-D8-A27W	chr1	3	0	5	2
BRCA	TCGA-D8-A27W	chr8	2	0	12	2
BRCA	TCGA-D8-A27W	chr17	4	0	4	4
BRCA	TCGA-D8-A27W	chr19	3	0	4	3
BRCA	TCGA-A2-A0CW	chr3	2	0	2	2
BRCA	TCGA-A2-A0CW	chr7	2	0	3	2
BRCA	TCGA-A2-A0CW	chr8	2	0	2	2
BRCA	TCGA-E9-A5FL	chr2	2	2	2	0
BRCA	TCGA-E9-A5FL	chr7	2	0	2	2
BRCA	TCGA-E9-A5FL	chr8	1	0	3	2
BRCA	TCGA-E9-A5FL	chr12	3	0	2	2
BRCA	TCGA-E9-A5FL	chr17	2	0	3	2
BRCA	TCGA-E9-A5FL	chr19	2	0	2	2
BRCA	TCGA-E9-A5FL	chr20	3	0	2	2
BRCA	TCGA-E9-A5FL	chrX	2	1	1	0
BRCA	TCGA-BH-A6R8	chr16	2	2	2	0
BRCA	TCGA-AO-A126	chr8	2	0	4	2
BRCA	TCGA-AO-A126	chr16	2	2	2	0
BRCA	TCGA-AO-A126	chr17	2	0	2	2
BRCA	TCGA-EW-A2FW	chr1	1	0	2	1
BRCA	TCGA-E9-A22G	chr2	2	1	1	0
BRCA	TCGA-E9-A22G	chr5	2	1	1	0
BRCA	TCGA-E9-A22G	chr12	3	1	1	0
BRCA	TCGA-E9-A22G	chr20	2	1	1	0
BRCA	TCGA-A2-A0SW	chr9	2	0	4	2
BRCA	TCGA-A2-A0SW	chr16	4	2	5	0
BRCA	TCGA-A8-A08F	chr8	1	0	4	4
BRCA	TCGA-A8-A08F	chr17	2	0	6	1
BRCA	TCGA-B6-A0I2	chr2	2	2	2	0
BRCA	TCGA-B6-A0I2	chr3	2	0	2	2
BRCA	TCGA-B6-A0I2	chr5	2	2	2	0
BRCA	TCGA-B6-A0I2	chr6	2	2	2	0
BRCA	TCGA-B6-A0I2	chr8	1	0	2	1
BRCA	TCGA-B6-A0I2	chr11	5	2	2	0
BRCA	TCGA-B6-A0I2	chr12	6	2	2	0
BRCA	TCGA-B6-A0I2	chr16	2	2	2	0
BRCA	TCGA-A2-A0T3	chr1	4	0	4	2
BRCA	TCGA-A2-A0T3	chr4	2	0	8	2
BRCA	TCGA-A2-A0T3	chr7	2	0	4	3
BRCA	TCGA-A2-A0T3	chr11	4	3	3	0
BRCA	TCGA-A2-A0T3	chr16	4	2	4	0
BRCA	TCGA-A2-A0T3	chr17	4	0	8	4
BRCA	TCGA-AO-A03R	chr8	1	0	6	1
BRCA	TCGA-AC-A2BM	chr6	2	1	1	0
BRCA	TCGA-AC-A2BM	chr11	2	2	2	0
BRCA	TCGA-AC-A2BM	chr16	2	2	2	0
BRCA	TCGA-D8-A27L	chr8	1	0	3	1
BRCA	TCGA-D8-A27L	chr16	2	1	1	0
BRCA	TCGA-AC-A5XU	chr9	2	0	2	2
BRCA	TCGA-AC-A5XU	chr16	3	2	3	0
BRCA	TCGA-AC-A5XU	chr19	2	2	1	0
BRCA	TCGA-EW-A6S9	chr17	2	0	2	2
BRCA	TCGA-B6-A0I5	chr16	2	1	1	0
BRCA	TCGA-AO-A1KT	chr6	2	2	2	0
BRCA	TCGA-AO-A1KT	chr8	2	0	7	2
BRCA	TCGA-AO-A1KT	chr11	5	1	2	0
BRCA	TCGA-AO-A1KT	chr16	4	2	2	0
BRCA	TCGA-AO-A1KT	chr19	2	0	2	2
BRCA	TCGA-EW-A1OY	chr1	2	0	2	2
BRCA	TCGA-EW-A1OY	chr4	1	0	2	1
BRCA	TCGA-EW-A1OY	chr8	1	0	5	4
BRCA	TCGA-EW-A1OY	chr17	1	0	3	2
BRCA	TCGA-C8-A1HI	chr8	1	0	3	1
BRCA	TCGA-C8-A1HI	chr12	2	0	3	3
BRCA	TCGA-C8-A1HI	chr16	5	2	2	0
BRCA	TCGA-D8-A140	chr8	1	0	2	1
BRCA	TCGA-D8-A140	chr11	2	1	1	0
BRCA	TCGA-E9-A247	chr10	3	2	2	0
BRCA	TCGA-E9-A247	chr11	3	2	2	0
BRCA	TCGA-E9-A247	chr16	5	2	2	0
BRCA	TCGA-W8-A86G	chr16	2	1	1	0
BRCA	TCGA-AR-A24Q	chr3	2	0	2	2
BRCA	TCGA-AR-A24Q	chr19	2	0	2	2
BRCA	TCGA-AR-A24Q	chr20	2	0	2	2
BRCA	TCGA-AR-A24Q	chrX	1	0	2	1
BRCA	TCGA-E9-A295	chr16	3	3	2	0
BRCA	TCGA-E9-A295	chr17	2	0	2	2
BRCA	TCGA-D8-A1JM	chr8	1	0	3	1
BRCA	TCGA-B6-A0WV	chr11	2	2	2	0
BRCA	TCGA-B6-A0WV	chr17	2	0	3	2
BRCA	TCGA-D8-A1JK	chr8	1	0	4	1
BRCA	TCGA-D8-A1JK	chr10	3	3	3	0
BRCA	TCGA-GM-A3XN	chr16	2	1	1	0
BRCA	TCGA-4H-AAAK	chr8	2	0	6	2
BRCA	TCGA-4H-AAAK	chr16	2	2	2	0
BRCA	TCGA-4H-AAAK	chr17	2	0	3	2
BRCA	TCGA-A8-A097	chr17	2	0	4	2
BRCA	TCGA-EW-A1OV	chr3	2	0	2	2
BRCA	TCGA-EW-A1OV	chr8	1	0	3	1
BRCA	TCGA-EW-A1OV	chr16	3	2	2	0
BRCA	TCGA-E2-A1IU	chr16	3	1	1	0
BRCA	TCGA-A8-A0A9	chr11	3	2	2	0
BRCA	TCGA-A8-A0A9	chr12	3	3	3	0
BRCA	TCGA-A8-A0A9	chr16	4	4	3	0
BRCA	TCGA-AC-A3TM	chr16	2	1	1	0
BRCA	TCGA-B6-A0RL	chr1	1	0	2	1
BRCA	TCGA-B6-A0RL	chr16	2	1	1	0
BRCA	TCGA-B6-A0RL	chr20	1	0	2	1
BRCA	TCGA-AO-A0J5	chr3	2	0	2	2
BRCA	TCGA-AO-A0J5	chr8	2	0	3	2
BRCA	TCGA-AO-A0J5	chr17	2	2	2	0
BRCA	TCGA-AO-A0J5	chr18	2	0	2	2
BRCA	TCGA-5L-AAT1	chr7	2	0	2	2
BRCA	TCGA-5L-AAT1	chr16	2	2	2	0
BRCA	TCGA-EW-A1PB	chr3	2	0	2	2
BRCA	TCGA-EW-A1PB	chr10	2	2	2	0
BRCA	TCGA-EW-A1PB	chr19	2	2	2	0
BRCA	TCGA-AO-A12D	chr8	1	0	3	1
BRCA	TCGA-AC-A23E	chr16	3	2	2	0
BRCA	TCGA-AN-A0AT	chr3	2	0	2	2
BRCA	TCGA-AN-A0AT	chr4	2	0	2	2
BRCA	TCGA-AN-A0AT	chr8	2	0	2	2
BRCA	TCGA-AN-A0AT	chr10	4	1	2	0
BRCA	TCGA-AC-A4ZE	chr6	2	2	2	0
BRCA	TCGA-AC-A4ZE	chr11	2	2	2	0
BRCA	TCGA-AC-A4ZE	chr16	2	2	2	0
BRCA	TCGA-AC-A4ZE	chr17	2	0	2	2
BRCA	TCGA-D8-A27K	chr16	2	1	1	0
BRCA	TCGA-B6-A0RO	chr1	2	0	3	1
BRCA	TCGA-B6-A0RO	chr6	3	1	2	0
BRCA	TCGA-A2-A0EQ	chr8	3	0	4	3
BRCA	TCGA-A2-A0EQ	chr11	2	2	2	0
BRCA	TCGA-A2-A0EQ	chr17	4	0	6	2
BRCA	TCGA-AR-A2LL	chr8	3	0	11	3
BRCA	TCGA-AR-A2LL	chr9	3	2	2	0
BRCA	TCGA-AR-A2LL	chr10	5	2	2	0
BRCA	TCGA-AR-A2LL	chr16	4	2	2	0
BRCA	TCGA-AR-A2LL	chr17	2	0	7	2
BRCA	TCGA-BH-A0AY	chr8	2	0	9	2
BRCA	TCGA-BH-A0AY	chr16	4	2	2	0
BRCA	TCGA-D8-A1Y2	chr8	2	0	9	2
BRCA	TCGA-D8-A1Y2	chr16	3	3	4	0
BRCA	TCGA-D8-A1Y2	chr17	2	0	3	3
BRCA	TCGA-BH-A203	chr4	1	0	2	1
BRCA	TCGA-BH-A203	chr6	2	2	2	0
BRCA	TCGA-BH-A203	chr11	2	0	3	2
BRCA	TCGA-BH-A203	chr17	2	0	2	2
BRCA	TCGA-BH-A203	chr19	2	0	3	1
BRCA	TCGA-E9-A1NG	chr11	2	2	2	0
BRCA	TCGA-E9-A1NG	chr16	3	3	2	0
BRCA	TCGA-E9-A1NG	chr18	2	0	2	2
BRCA	TCGA-E9-A1NG	chr19	2	0	3	3
BRCA	TCGA-AR-A2LJ	chr11	2	2	2	0
BRCA	TCGA-AR-A2LJ	chr16	2	2	2	0
BRCA	TCGA-AR-A2LJ	chr17	2	0	2	2
BRCA	TCGA-D8-A147	chr3	2	0	2	2
BRCA	TCGA-D8-A147	chr8	3	0	3	3
BRCA	TCGA-A2-A0T4	chr1	1	0	2	1
BRCA	TCGA-PE-A5DE	chr6	2	2	2	0
BRCA	TCGA-OK-A5Q2	chr16	2	1	1	0
BRCA	TCGA-AR-A2LN	chr12	2	2	2	0
BRCA	TCGA-AR-A2LN	chr16	2	2	2	0
BRCA	TCGA-BH-A1FL	chr16	2	1	1	0
BRCA	TCGA-D8-A1XZ	chr8	2	0	8	1
BRCA	TCGA-D8-A1XZ	chr19	2	0	2	2
BRCA	TCGA-BH-A18M	chr16	2	1	1	0
BRCA	TCGA-AC-A2FG	chr16	2	1	1	0
BRCA	TCGA-PL-A8LX	chr11	2	2	2	0
BRCA	TCGA-PL-A8LX	chr20	3	0	3	2
BRCA	TCGA-E2-A1IJ	chr16	2	1	1	0
BRCA	TCGA-E2-A1IJ	chr17	1	0	2	1
BRCA	TCGA-A7-A0CE	chr16	2	2	3	0
BRCA	TCGA-GM-A3NW	chr8	2	0	2	2
BRCA	TCGA-GM-A3NW	chr11	2	2	2	0
BRCA	TCGA-GM-A3NW	chr16	2	2	2	0
BRCA	TCGA-D8-A1XB	chr16	2	1	1	0
BRCA	TCGA-A8-A06N	chr8	1	0	8	1
BRCA	TCGA-A8-A06N	chr11	2	2	2	0
BRCA	TCGA-A8-A06N	chr16	2	2	2	0
BRCA	TCGA-A8-A06N	chr17	2	0	3	2
BRCA	TCGA-E2-A1LG	chr16	2	2	2	0
BRCA	TCGA-GM-A2DK	chr12	1	0	2	1
BRCA	TCGA-A2-A0T0	chr8	1	0	4	1
BRCA	TCGA-A8-A092	chr1	2	0	5	2
BRCA	TCGA-A8-A092	chr8	1	0	12	1
BRCA	TCGA-A8-A092	chr17	2	0	3	3
BRCA	TCGA-A8-A092	chr19	2	0	3	2
BRCA	TCGA-AO-A129	chr3	2	0	2	2
BRCA	TCGA-AO-A129	chr8	2	0	9	3
BRCA	TCGA-AO-A129	chr9	3	2	3	0
BRCA	TCGA-AO-A129	chr12	3	2	2	0
BRCA	TCGA-C8-A138	chr1	2	0	3	2
BRCA	TCGA-C8-A138	chr8	2	0	5	2
BRCA	TCGA-C8-A138	chr18	3	2	2	0
BRCA	TCGA-C8-A138	chr19	2	0	2	2
BRCA	TCGA-BH-A0WA	chr5	5	1	2	0
BRCA	TCGA-BH-A0WA	chr8	1	0	4	3
BRCA	TCGA-BH-A0WA	chr16	3	2	2	0
BRCA	TCGA-BH-A0WA	chr18	2	2	2	0
BRCA	TCGA-BH-A0WA	chrX	1	0	2	2
BRCA	TCGA-A7-A26I	chr2	2	2	3	0
BRCA	TCGA-A7-A26I	chr5	2	2	2	0
BRCA	TCGA-A7-A26I	chr19	2	0	3	1
BRCA	TCGA-OL-A5D8	chr16	2	1	1	0
BRCA	TCGA-A8-A08O	chr6	2	2	2	0
BRCA	TCGA-A8-A08O	chr16	2	2	2	0
BRCA	TCGA-A8-A08O	chr17	2	0	2	2
BRCA	TCGA-A8-A08O	chr19	2	0	4	2
BRCA	TCGA-A8-A08O	chr20	2	0	2	2
BRCA	TCGA-BH-A1FM	chr2	2	2	2	0
BRCA	TCGA-BH-A1FM	chr17	2	0	2	2
BRCA	TCGA-GM-A2DC	chr1	2	0	3	2
BRCA	TCGA-GM-A2DC	chr16	2	1	1	0
BRCA	TCGA-GM-A2DC	chr17	1	0	2	1
BRCA	TCGA-GM-A2DC	chr19	1	0	2	1
BRCA	TCGA-AC-A8OQ	chr5	5	2	1	0
BRCA	TCGA-AC-A8OQ	chr19	2	0	2	2
BRCA	TCGA-AC-A2QI	chr16	2	1	1	0
BRCA	TCGA-3C-AALJ	chr8	2	0	6	2
BRCA	TCGA-3C-AALJ	chr17	2	0	2	2
BRCA	TCGA-E2-A154	chr16	3	3	2	0
BRCA	TCGA-A8-A07B	chr7	2	0	2	2
BRCA	TCGA-A8-A07B	chr8	2	0	11	2
BRCA	TCGA-A8-A07B	chr11	2	2	2	0
BRCA	TCGA-A8-A07B	chr17	2	0	3	2
BRCA	TCGA-AR-A2LK	chr8	2	0	5	2
BRCA	TCGA-AR-A2LK	chr16	3	2	2	0
BRCA	TCGA-A8-A08Z	chr16	2	2	1	0
BRCA	TCGA-EW-A6SC	chr16	2	1	1	0
BRCA	TCGA-AN-A0XS	chr8	1	0	5	1
BRCA	TCGA-AN-A0XS	chr16	4	1	1	0
BRCA	TCGA-E2-A15F	chr8	1	0	3	1
BRCA	TCGA-AR-A0TW	chr8	1	0	3	2
BRCA	TCGA-AR-A0TW	chr10	2	2	2	0
BRCA	TCGA-BH-A0AU	chr10	2	0	2	2
BRCA	TCGA-BH-A0AU	chr11	2	2	2	0
BRCA	TCGA-BH-A0AU	chr16	2	2	2	0
BRCA	TCGA-EW-A6SA	chr8	2	0	4	2
BRCA	TCGA-EW-A6SA	chr9	2	2	2	0
BRCA	TCGA-EW-A6SA	chr16	4	2	2	0
BRCA	TCGA-EW-A6SA	chr17	2	0	4	2
BRCA	TCGA-A2-A1FX	chr1	3	0	3	3
BRCA	TCGA-A2-A1FX	chr6	7	2	2	0
BRCA	TCGA-A2-A1FX	chr8	2	0	7	2
BRCA	TCGA-A2-A1FX	chr11	3	3	2	0
BRCA	TCGA-A2-A1FX	chr16	4	2	2	0
BRCA	TCGA-AC-A3QP	chr8	1	0	3	1
BRCA	TCGA-AC-A3QP	chr16	3	1	1	0
BRCA	TCGA-E9-A1R7	chr8	1	0	2	1
BRCA	TCGA-E9-A1R7	chr17	1	0	2	1
BRCA	TCGA-E9-A1R7	chr19	2	1	1	0
BRCA	TCGA-D8-A73U	chr1	1	0	2	2
BRCA	TCGA-A7-A6VX	chr11	2	2	2	0
BRCA	TCGA-A7-A6VX	chr12	3	2	2	0
BRCA	TCGA-A7-A6VX	chr16	3	2	2	0
BRCA	TCGA-A7-A6VX	chr18	1	0	2	1
BRCA	TCGA-A2-A0T2	chr10	2	2	2	0
BRCA	TCGA-A7-A426	chr6	2	2	2	0
BRCA	TCGA-A7-A426	chr8	2	0	3	3
BRCA	TCGA-A7-A426	chr16	3	3	2	0
BRCA	TCGA-E9-A5UP	chr8	1	0	3	1
BRCA	TCGA-E9-A5UP	chr16	3	1	1	0
BRCA	TCGA-E9-A5UP	chr17	1	0	3	1
BRCA	TCGA-BH-A0DH	chr6	2	1	1	0
BRCA	TCGA-BH-A0DH	chr16	2	1	1	0
BRCA	TCGA-AN-A0XT	chr8	2	0	2	2
BRCA	TCGA-AN-A0XT	chr16	5	2	2	0
BRCA	TCGA-AN-A0XT	chr18	2	0	2	2
BRCA	TCGA-A8-A06Q	chr4	2	2	2	0
BRCA	TCGA-A8-A06Q	chr7	2	0	2	2
BRCA	TCGA-A8-A06Q	chr8	1	0	2	2
BRCA	TCGA-A8-A06Q	chr11	2	1	1	0
BRCA	TCGA-A8-A06Q	chr16	2	2	2	0
BRCA	TCGA-A8-A06Q	chr17	2	2	2	0
BRCA	TCGA-A8-A06Q	chr20	2	0	2	2
BRCA	TCGA-C8-A137	chr9	1	0	2	1
BRCA	TCGA-A8-A07W	chr3	3	0	3	2
BRCA	TCGA-A8-A07W	chr8	1	0	15	1
BRCA	TCGA-A8-A07W	chr11	3	2	3	0
BRCA	TCGA-A8-A07W	chr17	2	0	3	3
BRCA	TCGA-E2-A1LI	chr6	3	3	3	0
BRCA	TCGA-E2-A1LI	chr8	2	0	4	4
BRCA	TCGA-E2-A1LI	chr9	2	2	3	0
BRCA	TCGA-E2-A1LI	chr18	2	2	3	0
BRCA	TCGA-B6-A0IE	chr8	2	0	3	3
BRCA	TCGA-B6-A0IE	chr11	1	0	2	1
BRCA	TCGA-B6-A0IE	chr17	1	0	3	1
BRCA	TCGA-C8-A26Z	chr6	2	1	1	0
BRCA	TCGA-C8-A26Z	chr11	3	2	2	0
BRCA	TCGA-C8-A26Z	chr17	2	0	3	1
BRCA	TCGA-C8-A26Z	chr19	1	0	3	2
BRCA	TCGA-BH-A18U	chr8	4	0	4	3
BRCA	TCGA-BH-A18U	chr9	2	0	4	1
BRCA	TCGA-BH-A18U	chr16	5	3	3	0
BRCA	TCGA-BH-A18U	chr17	3	0	4	2
BRCA	TCGA-A1-A0SE	chr10	2	2	2	0
BRCA	TCGA-A1-A0SE	chr16	2	1	1	0
BRCA	TCGA-E2-A1L7	chr4	3	3	2	0
BRCA	TCGA-E2-A1L7	chr5	3	3	5	0
BRCA	TCGA-E2-A1L7	chr7	3	3	2	0
BRCA	TCGA-E2-A1L7	chr8	2	0	7	3
BRCA	TCGA-E2-A1L7	chr10	3	3	3	0
BRCA	TCGA-E2-A1L7	chr11	3	0	3	3
BRCA	TCGA-AO-A12G	chr8	1	0	4	1
BRCA	TCGA-A8-A08S	chr8	1	0	3	1
BRCA	TCGA-A8-A08S	chr16	2	1	1	0
BRCA	TCGA-B6-A2IU	chr16	2	2	1	0
BRCA	TCGA-A2-A0YM	chr3	3	0	3	2
BRCA	TCGA-A2-A0YM	chr6	3	3	3	0
BRCA	TCGA-BH-A0C0	chr3	2	0	4	2
BRCA	TCGA-BH-A0C0	chr5	3	3	2	0
BRCA	TCGA-BH-A0C0	chr8	2	0	5	5
BRCA	TCGA-BH-A0C0	chr16	2	2	2	0
BRCA	TCGA-BH-A0C0	chr17	2	0	3	2
BRCA	TCGA-BH-A0C0	chr18	2	0	2	2
BRCA	TCGA-E9-A2JS	chr1	2	0	2	2
BRCA	TCGA-E9-A2JS	chr5	2	0	3	1
BRCA	TCGA-E9-A2JS	chr8	2	0	7	2
BRCA	TCGA-E9-A2JS	chr16	3	2	2	0
BRCA	TCGA-E9-A2JS	chr17	2	0	3	3
BRCA	TCGA-B6-A0IO	chr17	2	0	3	3
BRCA	TCGA-BH-A0HB	chr8	1	0	3	2
BRCA	TCGA-BH-A0HB	chr18	1	0	2	1
BRCA	TCGA-A2-A0EW	chr8	2	0	2	2
BRCA	TCGA-GI-A2C9	chr3	2	0	2	2
BRCA	TCGA-GI-A2C9	chr6	3	0	2	2
BRCA	TCGA-GI-A2C9	chr12	6	1	2	0
BRCA	TCGA-AC-A6IV	chr12	1	0	2	1
BRCA	TCGA-AC-A6IV	chr16	2	2	1	0
BRCA	TCGA-A8-A09Q	chr8	1	0	12	3
BRCA	TCGA-A8-A09Q	chr16	3	2	2	0
BRCA	TCGA-A8-A09Q	chr20	3	0	2	2
BRCA	TCGA-A7-A0CG	chr16	2	2	2	0
BRCA	TCGA-E9-A22D	chr8	1	0	3	1
BRCA	TCGA-E9-A22D	chr16	2	2	1	0
BRCA	TCGA-E2-A1B5	chr8	1	0	2	1
BRCA	TCGA-E2-A1B5	chr16	2	1	1	0
BRCA	TCGA-3C-AALK	chr17	1	0	4	1
BRCA	TCGA-OL-A5S0	chr8	1	0	3	3
BRCA	TCGA-OL-A5S0	chr19	2	0	4	1
BRCA	TCGA-B6-A40C	chr6	2	1	1	0
BRCA	TCGA-B6-A40C	chr8	1	0	2	1
BRCA	TCGA-B6-A40C	chr16	3	1	1	0
BRCA	TCGA-A2-A25B	chr6	2	2	1	0
BRCA	TCGA-A2-A25B	chr8	2	0	3	2
BRCA	TCGA-A2-A25B	chr9	1	0	3	1
BRCA	TCGA-A2-A25B	chr12	1	0	2	2
BRCA	TCGA-A2-A25B	chr17	1	0	1	2
BRCA	TCGA-A2-A25B	chr18	2	1	1	0
BRCA	TCGA-BH-A1ET	chr16	2	1	1	0
BRCA	TCGA-BH-A1ET	chrX	5	1	1	0
BRCA	TCGA-AR-A5QN	chr1	1	0	2	2
BRCA	TCGA-AR-A5QN	chr8	1	0	2	1
BRCA	TCGA-E9-A3QA	chr8	1	0	2	1
BRCA	TCGA-E2-A1LH	chr6	2	0	3	1
BRCA	TCGA-E2-A1LH	chr8	2	0	7	1
BRCA	TCGA-E2-A1LH	chr10	3	2	2	0
BRCA	TCGA-E2-A1LH	chr12	2	2	2	0
BRCA	TCGA-BH-A0DO	chr16	3	3	2	0
BRCA	TCGA-BH-A0EB	chr7	4	2	2	0
BRCA	TCGA-BH-A0EB	chr16	4	2	2	0
BRCA	TCGA-OL-A5RV	chr16	2	1	1	0
BRCA	TCGA-D8-A1XT	chr3	1	0	2	1
BRCA	TCGA-D8-A1XT	chr6	2	1	1	0
BRCA	TCGA-LL-A7SZ	chr6	2	3	2	0
BRCA	TCGA-LL-A7SZ	chr8	3	0	8	2
BRCA	TCGA-A2-A3XX	chr8	3	0	13	2
BRCA	TCGA-BH-A28Q	chr16	2	1	1	0
BRCA	TCGA-BH-A1EN	chr8	2	0	2	2
BRCA	TCGA-A7-A26J	chr1	2	0	3	2
BRCA	TCGA-A7-A26J	chr6	2	1	1	0
BRCA	TCGA-A7-A26J	chr8	1	0	2	1
BRCA	TCGA-A7-A26J	chr11	2	1	1	0
BRCA	TCGA-A7-A26J	chr16	2	1	1	0
BRCA	TCGA-A8-A09W	chr7	2	1	1	0
BRCA	TCGA-AN-A0FJ	chr3	2	0	3	2
BRCA	TCGA-AN-A0FJ	chr5	4	2	2	0
BRCA	TCGA-AN-A0FJ	chr6	2	2	2	0
BRCA	TCGA-AN-A0FJ	chr11	2	2	2	0
BRCA	TCGA-AN-A0FJ	chr20	2	2	2	0
BRCA	TCGA-PL-A8LV	chr2	2	2	2	0
BRCA	TCGA-PL-A8LV	chr7	2	0	5	2
BRCA	TCGA-PL-A8LV	chr20	2	2	2	0
BRCA	TCGA-AC-A7VB	chr16	2	1	1	0
BRCA	TCGA-AC-A7VB	chr17	1	0	2	1
BRCA	TCGA-S3-A6ZG	chr16	5	2	2	0
BRCA	TCGA-AQ-A7U7	chr6	3	1	1	0
BRCA	TCGA-AQ-A7U7	chr10	2	1	1	0
BRCA	TCGA-A8-A06X	chr16	3	2	2	0
BRCA	TCGA-E9-A1RD	chr16	2	2	2	0
BRCA	TCGA-A1-A0SM	chr11	2	1	1	0
BRCA	TCGA-BH-A18Q	chr3	2	0	3	2
BRCA	TCGA-BH-A18Q	chr9	2	2	2	0
BRCA	TCGA-BH-A18Q	chr12	2	2	3	0
BRCA	TCGA-E2-A15H	chr8	2	0	2	2
BRCA	TCGA-E2-A15H	chr9	2	0	2	2
BRCA	TCGA-E2-A15H	chr17	2	0	2	2
BRCA	TCGA-EW-A1OZ	chr8	1	0	7	1
BRCA	TCGA-EW-A1OZ	chr10	5	2	3	0
BRCA	TCGA-EW-A1OZ	chr16	3	3	3	0
BRCA	TCGA-EW-A1OZ	chr20	3	0	5	2
BRCA	TCGA-AO-A125	chr16	2	1	1	0
BRCA	TCGA-EW-A1OW	chr7	2	0	4	2
BRCA	TCGA-EW-A1OW	chr9	2	2	2	0
BRCA	TCGA-EW-A1OW	chr10	2	2	2	0
BRCA	TCGA-E9-A1NA	chr17	2	0	2	2
BRCA	TCGA-EW-A1P5	chr17	1	0	2	1
BRCA	TCGA-A8-A09I	chr1	2	0	4	3
BRCA	TCGA-A8-A09I	chr7	2	2	3	0
BRCA	TCGA-A8-A09I	chr17	2	0	2	2
BRCA	TCGA-AN-A03Y	chr8	2	0	12	2
BRCA	TCGA-AN-A03Y	chr16	2	2	2	0
BRCA	TCGA-E2-A158	chr3	1	0	2	1
BRCA	TCGA-E2-A158	chr8	1	0	2	1
BRCA	TCGA-BH-A0HQ	chr16	2	2	1	0
BRCA	TCGA-B6-A0IC	chr7	2	1	1	0
BRCA	TCGA-B6-A0IC	chr16	2	1	1	0
BRCA	TCGA-LL-A8F5	chr5	5	1	2	0
BRCA	TCGA-LL-A8F5	chr8	2	0	5	2
BRCA	TCGA-LL-A8F5	chr10	3	3	2	0
BRCA	TCGA-LL-A8F5	chr20	2	0	2	2
BRCA	TCGA-AR-A0U4	chr8	1	0	2	1
BRCA	TCGA-AR-A0U4	chr10	2	1	1	0
BRCA	TCGA-AN-A0AJ	chr4	2	2	2	0
BRCA	TCGA-AN-A0AJ	chr8	1	0	9	1
BRCA	TCGA-AN-A0AJ	chr11	3	1	2	0
BRCA	TCGA-AN-A0AJ	chr16	2	2	2	0
BRCA	TCGA-AN-A0AJ	chr17	2	0	2	2
BRCA	TCGA-BH-A0H0	chr1	2	0	2	2
BRCA	TCGA-BH-A0H0	chr8	1	0	3	1
BRCA	TCGA-BH-A0H0	chr19	1	0	2	1
BRCA	TCGA-C8-A130	chr5	2	2	2	0
BRCA	TCGA-C8-A130	chr8	2	0	4	2
BRCA	TCGA-C8-A130	chr16	2	2	2	0
BRCA	TCGA-C8-A130	chr17	3	0	2	2
BRCA	TCGA-A8-A07R	chr1	2	0	4	1
BRCA	TCGA-A8-A07R	chr3	2	0	2	2
BRCA	TCGA-A8-A07R	chr8	2	0	2	2
BRCA	TCGA-A8-A07R	chr9	2	2	2	0
BRCA	TCGA-A8-A07R	chr10	6	1	2	0
BRCA	TCGA-A8-A07R	chr11	2	0	3	1
BRCA	TCGA-A8-A07R	chr19	2	0	2	2
BRCA	TCGA-A1-A0SF	chr12	3	2	2	0
BRCA	TCGA-A1-A0SF	chr16	2	2	2	0
BRCA	TCGA-E9-A1R4	chr3	2	2	3	0
BRCA	TCGA-E9-A1R4	chr7	5	2	2	0
BRCA	TCGA-E9-A1R4	chr12	1	0	2	1
BRCA	TCGA-E9-A1R4	chr16	7	2	2	0
BRCA	TCGA-E9-A1R4	chr17	2	0	2	2
BRCA	TCGA-EW-A1J1	chr11	4	4	4	0
BRCA	TCGA-E9-A6HE	chr11	2	2	2	0
BRCA	TCGA-E9-A6HE	chr16	4	2	2	0
BRCA	TCGA-E9-A6HE	chr17	2	0	2	2
BRCA	TCGA-A2-A0YE	chr5	3	2	2	0
BRCA	TCGA-A2-A0YE	chr11	2	2	2	0
BRCA	TCGA-A2-A0YE	chr12	2	2	2	0
BRCA	TCGA-A2-A0YE	chr20	2	0	2	2
BRCA	TCGA-B6-A0IH	chr16	3	3	2	0
BRCA	TCGA-B6-A0IH	chr17	2	0	2	2
BRCA	TCGA-AC-A2QH	chr7	3	2	1	0
BRCA	TCGA-AC-A2QH	chr8	1	0	4	2
BRCA	TCGA-AR-A0TS	chr3	2	0	2	2
BRCA	TCGA-AR-A0TS	chr4	2	0	2	2
BRCA	TCGA-AR-A0TS	chr8	1	0	6	2
BRCA	TCGA-AR-A0TS	chr10	3	2	2	0
BRCA	TCGA-AR-A0TS	chr12	2	2	2	0
BRCA	TCGA-AR-A0TS	chr18	2	2	2	0
BRCA	TCGA-C8-A134	chr8	1	0	3	1
BRCA	TCGA-C8-A134	chr20	1	0	2	1
BRCA	TCGA-E9-A22A	chr1	1	0	2	1
BRCA	TCGA-E9-A22A	chr8	1	0	5	1
BRCA	TCGA-A2-A0YT	chr1	3	0	3	3
BRCA	TCGA-A2-A0YT	chr6	3	2	3	0
BRCA	TCGA-A2-A0YT	chr8	2	0	13	2
BRCA	TCGA-B6-A0IB	chr1	2	0	4	2
BRCA	TCGA-B6-A0IB	chr11	2	2	2	0
BRCA	TCGA-B6-A0IB	chr16	2	2	2	0
BRCA	TCGA-E2-A10C	chr8	2	0	3	3
BRCA	TCGA-E2-A10C	chr12	3	2	2	0
BRCA	TCGA-E2-A10C	chr16	5	2	2	0
BRCA	TCGA-JL-A3YX	chr2	2	2	2	0
BRCA	TCGA-JL-A3YX	chr8	2	0	5	2
BRCA	TCGA-JL-A3YX	chr16	4	2	2	0
BRCA	TCGA-AQ-A04H	chr20	2	0	5	2
BRCA	TCGA-E9-A1NH	chr16	3	1	1	0
BRCA	TCGA-B6-A1KF	chr8	2	0	7	2
BRCA	TCGA-E9-A1R3	chr7	5	2	2	0
BRCA	TCGA-E9-A1R3	chr16	5	3	3	0
BRCA	TCGA-E9-A1R6	chr16	5	2	2	0
BRCA	TCGA-E9-A1R6	chr20	1	0	4	1
BRCA	TCGA-BH-A18T	chr4	2	0	2	2
BRCA	TCGA-BH-A18T	chr10	6	3	2	0
BRCA	TCGA-BH-A18T	chr11	2	0	3	3
BRCA	TCGA-BH-A18T	chr16	3	2	3	0
BRCA	TCGA-BH-A18T	chr18	2	0	7	3
BRCA	TCGA-BH-A18T	chr19	3	2	2	0
BRCA	TCGA-E9-A248	chr8	1	0	5	1
BRCA	TCGA-E2-A1L9	chr16	2	2	2	0
BRCA	TCGA-BH-A18F	chr6	3	3	2	0
BRCA	TCGA-BH-A18F	chr8	3	0	3	3
BRCA	TCGA-BH-A18F	chr16	5	4	3	0
BRCA	TCGA-BH-A0B3	chr5	4	1	1	0
BRCA	TCGA-BH-A0B3	chr8	2	0	2	2
BRCA	TCGA-AN-A0AR	chr5	2	1	1	0
BRCA	TCGA-AN-A0AR	chr18	1	0	2	1
BRCA	TCGA-AR-A2LO	chr4	2	0	2	2
BRCA	TCGA-AR-A2LO	chr6	2	2	2	0
BRCA	TCGA-AR-A2LO	chr8	2	0	3	3
BRCA	TCGA-AR-A2LO	chr10	2	2	2	0
BRCA	TCGA-AR-A2LO	chr11	2	2	2	0
BRCA	TCGA-AR-A2LO	chrX	2	0	2	2
BRCA	TCGA-BH-A0BP	chr5	4	2	2	0
BRCA	TCGA-BH-A0BP	chr6	3	1	2	0
BRCA	TCGA-BH-A0BP	chr8	2	0	3	2
BRCA	TCGA-BH-A0BP	chr16	3	2	2	0
BRCA	TCGA-AR-A24X	chr16	2	1	1	0
BRCA	TCGA-BH-A0BV	chr8	2	0	2	2
BRCA	TCGA-BH-A0BV	chr11	2	2	2	0
BRCA	TCGA-BH-A0BV	chrX	3	3	3	0
BRCA	TCGA-AN-A03X	chr1	1	0	2	2
BRCA	TCGA-AN-A03X	chr16	2	1	1	0
BRCA	TCGA-D8-A1X6	chr8	1	0	11	1
BRCA	TCGA-D8-A1X6	chr16	7	2	2	0
BRCA	TCGA-A2-A04Y	chr8	2	0	4	2
BRCA	TCGA-A2-A04Y	chr17	2	0	2	2
BRCA	TCGA-A2-A0YC	chr16	2	1	1	0
BRCA	TCGA-A7-A4SE	chr4	2	2	2	0
BRCA	TCGA-A7-A4SE	chr8	2	0	2	2
BRCA	TCGA-A7-A4SE	chr11	2	2	2	0
BRCA	TCGA-A7-A4SE	chr12	2	2	2	0
BRCA	TCGA-A7-A4SE	chr16	2	2	2	0
BRCA	TCGA-A7-A4SE	chr18	2	2	2	0
BRCA	TCGA-A7-A4SE	chr19	2	2	3	0
BRCA	TCGA-A7-A4SE	chr20	2	0	3	2
BRCA	TCGA-B6-A1KN	chr1	2	0	3	1
BRCA	TCGA-B6-A1KN	chr6	3	1	2	0
BRCA	TCGA-B6-A1KN	chr8	2	0	3	2
BRCA	TCGA-B6-A1KN	chr12	2	0	2	2
BRCA	TCGA-LL-A5YL	chr1	1	0	3	2
BRCA	TCGA-AR-A1AI	chr3	2	0	2	2
BRCA	TCGA-AR-A1AI	chr4	1	0	2	1
BRCA	TCGA-AR-A1AI	chr7	2	0	3	1
BRCA	TCGA-E2-A14Y	chr8	1	0	6	1
BRCA	TCGA-E2-A152	chr9	2	0	2	2
BRCA	TCGA-E2-A152	chr19	2	0	2	2
BRCA	TCGA-E2-A152	chrX	2	0	2	2
BRCA	TCGA-BH-A1EO	chr8	2	0	13	2
BRCA	TCGA-BH-A1EO	chr12	2	2	2	0
BRCA	TCGA-BH-A1EO	chr16	2	2	2	0
BRCA	TCGA-E9-A22B	chr8	2	0	6	2
BRCA	TCGA-E9-A22B	chr17	2	0	4	2
BRCA	TCGA-E9-A22B	chr19	2	0	3	2
BRCA	TCGA-A8-A06T	chr2	2	2	2	0
BRCA	TCGA-A8-A06T	chr6	2	2	2	0
BRCA	TCGA-A8-A06T	chr9	2	2	2	0
BRCA	TCGA-A8-A06T	chr12	2	0	2	2
BRCA	TCGA-A8-A06T	chr16	2	2	2	0
BRCA	TCGA-BH-A0HN	chr16	2	2	2	0
BRCA	TCGA-A2-A4S2	chr16	2	2	2	0
BRCA	TCGA-AR-A0TZ	chr9	1	0	2	1
BRCA	TCGA-LL-A7T0	chr8	1	0	7	1
BRCA	TCGA-LL-A7T0	chr16	3	3	2	0
BRCA	TCGA-LL-A7T0	chr17	2	0	3	3
BRCA	TCGA-LL-A7T0	chr18	2	0	2	2
BRCA	TCGA-A7-A2KD	chr8	2	0	5	3
BRCA	TCGA-A7-A2KD	chr9	2	0	3	2
BRCA	TCGA-B6-A0RV	chr8	1	0	2	1
BRCA	TCGA-A2-A04N	chr8	1	0	5	1
BRCA	TCGA-A2-A04N	chr16	4	1	1	0
BRCA	TCGA-A2-A0T1	chr8	1	0	8	1
BRCA	TCGA-A2-A0T1	chr11	2	2	2	0
BRCA	TCGA-A2-A0T1	chr16	2	2	2	0
BRCA	TCGA-B6-A0IA	chr8	1	0	4	1
BRCA	TCGA-B6-A0IA	chr16	4	1	1	0
BRCA	TCGA-A8-A06O	chr8	1	0	8	1
BRCA	TCGA-A8-A06O	chr17	1	0	2	1
BRCA	TCGA-GM-A2D9	chr16	2	1	1	0
BRCA	TCGA-D8-A27M	chr8	1	0	2	1
BRCA	TCGA-AC-A5EI	chr20	4	0	4	4
BRCA	TCGA-A2-A0T7	chr8	1	0	5	1
BRCA	TCGA-A2-A0T7	chr12	1	0	2	1
BRCA	TCGA-E9-A1R5	chr1	1	0	5	1
BRCA	TCGA-E9-A1R5	chr8	1	0	2	1
BRCA	TCGA-E9-A1R5	chr16	3	1	1	0
BRCA	TCGA-OL-A5DA	chr6	3	3	3	0
BRCA	TCGA-OL-A5DA	chr11	2	2	2	0
BRCA	TCGA-OL-A5DA	chr16	2	2	2	0
BRCA	TCGA-OL-A5DA	chr17	2	0	2	2
BRCA	TCGA-OL-A5DA	chrX	2	2	2	0
BRCA	TCGA-BH-A0EA	chr16	2	1	1	0
BRCA	TCGA-E2-A108	chr8	1	0	4	1
[truncated: 9,660 more rows]

## Sheet: Table S1D
Table S1D. SETD2/PSIP1 LOH and isochromosomes: Wald test results comparing isochromosome formation rates in TCGA cancers
	SETD2 LOH vs. HET			PSIP1 LOH vs. HET			SETD2+PSIP1 LOH vs. HET			SETD2+PSIP1 LOH vs. complement
Cancers	odds_ratio	pval	pval_adj	odds_ratio	pval	pval_adj	odds_ratio	pval	pval_adj	odds_ratio	pval	pval_adj
ACC	0.767562	0.79133	0.908022	0.645372	0.903563	0.903563	0.476483	0.947426	0.947426	0.548739	0.920033	0.935752
BLCA	1.37032	0.000799087	0.00292998	1.32588	0.000555815	0.00122279	1.68582	1.11009e-05	3.58184e-05	1.5662	3.06227e-05	9.18681e-05
BRCA	1.49988	7.07133e-17	5.83385e-16	1.42059	4.10051e-12	2.70633e-11	1.7017	4.1319e-15	2.47914e-14	1.48907	4.11093e-10	2.46656e-09
CESC	1.0067	0.478824	0.687009	1.77722	1.86567e-05	7.13896e-05	1.40136	0.0921492	0.153582	1.18202	0.248239	0.43807
CHOL	0.70842	0.797958	0.908022	0.684088	0.890001	0.903563	0.737705	0.696021	0.745736	0.580328	0.935752	0.935752
COAD	1.04327	0.385561	0.598704	1.60908	0.000402969	0.000949855	1.44488	0.071557	0.126277	1.39791	0.0900568	0.168856
DLBC	0.334392	0.865747	0.921602	2.15838	0.0701242	0.105186	1.11348	0.459791	0.599727	1.10475	0.462145	0.630197
ESCA	1.50686	0.000903221	0.00298063	1.7431	0.000120842	0.000347336	1.78586	0.000727448	0.00167873	1.50314	0.00094229	0.00217452
GBM	3.09696	6.39088e-08	3.01284e-07	1.71452	0.00394984	0.00814654	5.03919	1.69037e-09	6.33888e-09	4.0392	1.38182e-08	5.92209e-08
HNSC	3.15416	2.40233e-29	7.92768e-28	2.46148	1.41454e-25	2.33398e-24	3.86472	3.02312e-24	4.53467e-23	2.56431	4.08774e-27	1.22632e-25
KICH	2.0119	0.165583	0.303568	4.67481	0.0045348	0.00880285	3.6383	0.0363767	0.0682063	3.79149	0.0259139	0.0555298
KIRC	2.98559	0.0125532	0.0345213	1.90538	5.50024e-05	0.000181508	11.4579	1.19395e-05	3.58184e-05	3.52758	6.73273e-10	3.36636e-09
KIRP	11.3925	4.16876e-21	6.87845e-20	7.03348	5.81468e-14	4.79711e-13	32.3186	7.62568e-28	2.2877e-26	9.00392	7.1082e-15	7.1082e-14
LAML	0	0.70492	0.861569	0	0.605298	0.713387	NA	NA	NA	NA	NA	NA
LGG	1.46538	0.0683211	0.140912	1.11542	0.265345	0.350255	2.81584	0.000423211	0.00115421	2.95545	0.000198157	0.000540429
LIHC	1.21539	0.0789902	0.153334	1.43138	0.00015014	0.000381125	1.18625	0.239751	0.342502	1.04239	0.431215	0.616022
LUAD	1.57975	6.28068e-11	3.45437e-10	1.2925	0.000126304	0.000347336	1.75079	4.79212e-10	2.05377e-09	1.43086	1.80999e-06	6.03329e-06
LUSC	2.29453	4.61693e-12	3.04718e-11	1.6538	1.16071e-10	6.38391e-10	3.46646	4.70981e-14	2.3549e-13	1.55589	4.81905e-08	1.80714e-07
MESO	0.425385	0.997063	0.997063	2.09248	0.0113489	0.0208063	0.892063	0.586377	0.703653	0.688889	0.825541	0.920825
OV	0.98201	0.584581	0.771648	0.938045	0.805492	0.857459	0.858209	0.886692	0.917268	0.858009	0.893936	0.935752
PAAD	1.53125	0.0149537	0.0379593	2.16149	1.94699e-05	7.13896e-05	2.30791	0.00136752	0.0029304	1.13762	0.292816	0.488027
PCPG	0.710657	0.860636	0.921602	0.519345	0.74467	0.819137	0.881591	0.549125	0.686406	0.994028	0.502344	0.655232
PRAD	1.10481	0.399136	0.598704	1.67813	0.0425482	0.0668615	NA	NA	NA	NA	NA	NA
READ	0.707514	0.939238	0.968589	1.3914	0.0383726	0.0633148	0.862802	0.660779	0.734199	0.847855	0.679703	0.815643
SARC	1.0345	0.398692	0.598704	1.14392	0.134338	0.184715	0.940891	0.632273	0.729546	0.848102	0.828742	0.920825
SKCM	1.2735	0.0211487	0.0465271	1.0421	0.34245	0.434648	1.16088	0.180786	0.285451	1.0489	0.37036	0.584779
STAD	1.66282	2.84764e-07	1.17465e-06	2.62691	7.54593e-22	8.30052e-21	3.03793	4.63778e-19	4.63778e-18	2.28716	6.36037e-15	7.1082e-14
TGCT	1.3297	0.261715	0.454558	1.61576	0.0783688	0.112442	5.21053	0.000577195	0.00144299	4.92258	0.00063152	0.0015788
THCA	0	0.582037	0.771648	0	0.644373	0.733252	NA	NA	NA	NA	NA	NA
THYM	2.89767	0.0097795	0.0293385	8.36036	4.62823e-09	2.18188e-08	4.6129	0.0150514	0.0301028	3.06452	0.0587091	0.117418
UCEC	3.06064	5.68065e-19	6.24872e-18	3.52978	4.72684e-26	1.55986e-24	5.30311	4.76193e-17	3.57145e-16	3.59635	1.53038e-10	1.14778e-09
UCS	0.910795	0.660548	0.838387	1.56198	0.0199149	0.0345891	1.27165	0.239406	0.342502	1.05614	0.429694	0.616022
UVM	1.91519	0.018926	0.0446113	0.981153	0.512492	0.626379	1.25806	0.382214	0.521201	0.805018	0.616357	0.770446

## Sheet: Table S1E
Table S1E. MITF CUT&RUN peaks: MITF binding in the promoter and intron regions of the genes in Figure 3C
The data are from Dilshat, R., Fock, V., Kenny, C., Gerritsen, I., Lasseur, R.M.J., Travnickova, J., Eichhoff, O.M., Cerny, P., Moller, K., Sigurbjornsdottir, S., et al. (2021). MITF reprograms the extracellular matrix and focal adhesion in melanoma. eLife 10.
chr	start (hg19)	end (hg19)	width	annotation	geneStart (hg19)	geneEnd (hg19)	geneLength	geneStrand	transcriptId	distanceToTSS	ENSEMBL	SYMBOL	GENENAME
chr9	5890656	5891004	349	Promoter (<=1kb)	5890909	5909822	18914	+	uc003zjo.1	0	ENSG00000120215	MLANA	melan-A
chr9	5895819	5896124	306	Intron (uc003zjo.1/2315, intron 2 of 4)	5890909	5909822	18914	+	uc003zjo.1	4910	ENSG00000120215	MLANA	melan-A
chr9	5898026	5898148	123	Intron (uc003zjo.1/2315, intron 3 of 4)	5890909	5909822	18914	+	uc003zjo.1	7117	ENSG00000120215	MLANA	melan-A
chr20	5116536	5116934	399	Intron (uc002wlr.2/8760, intron 2 of 10)	5107407	5178533	71127	+	uc002wlw.3	9129	ENSG00000101290	CDS2	CDP-diacylglycerol synthase 2
chr20	5156191	5156307	117	Promoter (<=1kb)	5156748	5178533	21786	+	uc002wlv.3	-441	ENSG00000101290	CDS2	CDP-diacylglycerol synthase 2
chr20	5156446	5156789	344	Promoter (<=1kb)	5156748	5178533	21786	+	uc002wlv.3	0	ENSG00000101290	CDS2	CDP-diacylglycerol synthase 2
chr20	5176256	5176765	510	3' UTR	5159463	5178533	19071	+	uc010zqv.2	16793	ENSG00000101290	CDS2	CDP-diacylglycerol synthase 2
chr9	80422161	80422524	364	Intron (uc011lso.2/2776, intron 2 of 5)	80335191	80437915	102725	-	uc011lso.2	15391	ENSG00000156052	GNAQ	G protein subunit alpha q
chr9	80507156	80507553	398	Intron (uc004akw.3/2776, intron 2 of 6)	80335191	80437915	102725	-	uc011lso.2	-69241	ENSG00000156052	GNAQ	G protein subunit alpha q
chr19	3094137	3094285	149	Promoter (<=1kb)	3094408	3121454	27047	+	uc002lxd.3	-123	ENSG00000088256	GNA11	G protein subunit alpha 11
chr2	33662412	33662533	122	Promoter (<=1kb)	33661416	33789798	128383	+	uc002rox.3	996	ENSG00000152689	RASGRP3	RAS guanyl releasing protein 3
chr2	33701665	33701775	111	Promoter (<=1kb)	33701321	33789798	88478	+	uc010ync.2	344	ENSG00000152689	RASGRP3	RAS guanyl releasing protein 3
chr7	102158308	102158442	135	Promoter (<=1kb)	102128377	102158224	29848	-	uc010lib.1	-84	ENSG00000170667	RASA4B	RAS p21 protein activator 4B
chr10	134350861	134351336	476	Promoter (<=1kb)	134351353	134591381	240029	+	uc001llo.1	-17	ENSG00000068383	INPP5A	inositol polyphosphate-5-phosphatase A
chr9	123964176	123964368	193	Promoter (<=1kb)	123940415	123964365	23951	-	uc004blc.3	0	ENSG00000119396	RAB14	RAB14, member RAS oncogene family
chr19	17190171	17190384	214	Intron (uc002nfi.3/4650, intron 1 of 39)	17186591	17324104	137514	+	uc010eak.3	3580	ENSG00000099331	MYO9B	myosin IXB
chr19	17190542	17191111	570	Intron (uc002nfi.3/4650, intron 1 of 39)	17186591	17324104	137514	+	uc010eak.3	3951	ENSG00000099331	MYO9B	myosin IXB
chr19	17190171	17190384	214	Intron (uc002nfi.3/4650, intron 1 of 39)	17186591	17324104	137514	+	uc010eak.3	3580	ENSG00000099331	MYO9B	myosin IXB
chr19	17190542	17191111	570	Intron (uc002nfi.3/4650, intron 1 of 39)	17186591	17324104	137514	+	uc010eak.3	3951	ENSG00000099331	MYO9B	myosin IXB
chr19	17190171	17190384	214	Intron (uc002nfi.3/4650, intron 1 of 39)	17186591	17324104	137514	+	uc010eak.3	3580	ENSG00000099331	MYO9B	myosin IXB
chr19	17190542	17191111	570	Intron (uc002nfi.3/4650, intron 1 of 39)	17186591	17324104	137514	+	uc010eak.3	3951	ENSG00000099331	MYO9B	myosin IXB
chr19	17235966	17236425	460	Intron (uc002nfi.3/4650, intron 2 of 39)	17212470	17321657	109188	+	uc002nfj.1	23496	ENSG00000099331	MYO9B	myosin IXB
chr19	17246209	17246636	428	Intron (uc002nfi.3/4650, intron 2 of 39)	17212470	17321657	109188	+	uc002nfj.1	33739	ENSG00000099331	MYO9B	myosin IXB
chr19	17248384	17248571	188	Intron (uc002nfi.3/4650, intron 2 of 39)	17212470	17321657	109188	+	uc002nfj.1	35914	ENSG00000099331	MYO9B	myosin IXB
chr19	17262361	17262673	313	Intron (uc002nfi.3/4650, intron 3 of 39)	17308927	17317627	8701	+	uc002nfl.1	-46254	ENSG00000099331	MYO9B	myosin IXB
chr6	10071733	10072314	582	Intron (uc010joj.1/uc010joj.1, intron 1 of 4)	10412551	10416402	3852	+	uc003myw.3	-340237	NA	TFAP2A-AS1	TFAP2A antisense RNA 1
chr6	10404450	10404762	313	Exon (uc003myq.3/7020, exon 4 of 7)	10412551	10416402	3852	+	uc003myw.3	-7789	NA	TFAP2A-AS1	TFAP2A antisense RNA 1
chr2	223084699	223084986	288	Exon (uc002vmt.2/5077, exon 7 of 10)	223162866	223169936	7071	+	uc002vnb.1	-77880	ENSG00000163081	CCDC140	coiled-coil domain containing 140
chr2	223102857	223103218	362	Intron (uc002vmt.2/5077, intron 4 of 9)	223162866	223169936	7071	+	uc002vnb.1	-59648	ENSG00000163081	CCDC140	coiled-coil domain containing 140
chr2	223113576	223113809	234	Intron (uc002vmt.2/5077, intron 4 of 9)	223162866	223169936	7071	+	uc002vnb.1	-49057	ENSG00000163081	CCDC140	coiled-coil domain containing 140
chr2	223155242	223155974	733	Intron (uc002vmt.2/5077, intron 4 of 9)	223162866	223169936	7071	+	uc002vnb.1	-6892	ENSG00000163081	CCDC140	coiled-coil domain containing 140
chr21	40721140	40721298	159	Promoter (<=1kb)	40714241	40721047	6807	-	uc002yxo.3	-93	ENSG00000205581	HMGN1	high mobility group nucleosome binding domain 1
chr16	31188497	31188739	243	Promoter (2-3kb)	31191431	31194671	3241	+	uc010vfi.2	-2692	ENSG00000089280	FUS	FUS RNA binding protein
chr16	31191924	31192154	231	Promoter (<=1kb)	31191431	31206192	14762	+	uc002ebh.3	493	ENSG00000089280	FUS	FUS RNA binding protein
chr8	81413563	81413891	329	Intron (uc003ybv.5/65986, intron 2 of 5)	81398448	81438500	40053	+	uc022awr.2	15115	ENSG00000205189	ZBTB10	zinc finger and BTB domain containing 10
chr8	81420673	81420976	304	Intron (uc003ybv.5/65986, intron 2 of 5)	81398448	81438500	40053	+	uc022awr.2	22225	ENSG00000205189	ZBTB10	zinc finger and BTB domain containing 10
chr8	81557349	81557522	174	Intron (uc003yby.2/619279, intron 7 of 8)	81398448	81438500	40053	+	uc022awr.2	158901	ENSG00000205189	ZBTB10	zinc finger and BTB domain containing 10
chr8	81589262	81589522	261	Intron (uc003yby.2/619279, intron 4 of 8)	81398448	81438500	40053	+	uc022awr.2	190814	ENSG00000205189	ZBTB10	zinc finger and BTB domain containing 10
chr1	117150877	117151035	159	Promoter (<=1kb)	117127161	117150953	23793	-	uc001egs.1	0	ENSG00000143061	IGSF3	immunoglobulin superfamily member 3
chr1	117185981	117186393	413	Intron (uc031pnr.1/3321, intron 1 of 10)	117117020	117209578	92559	-	uc031pnr.1	23185	ENSG00000143061	IGSF3	immunoglobulin superfamily member 3
chr8	104427380	104427603	224	Promoter (<=1kb)	104410866	104427563	16698	-	uc003yll.4	0	ENSG00000164933	SLC25A32	solute carrier family 25 member 32
chr11	61735014	61735148	135	Promoter (<=1kb)	61731757	61735132	3376	-	uc001nsu.3	0	ENSG00000167996	FTH1	ferritin heavy chain 1
chr7	73588440	73588658	219	Promoter (<=1kb)	73588706	73604617	15912	+	uc011kfg.1	-48	ENSG00000106682	EIF4H	eukaryotic translation initiation factor 4H
chr3	5163817	5163978	162	Promoter (<=1kb)	5163930	5222601	58672	+	uc003bqg.3	0	ENSG00000134108	ARL8B	ADP ribosylation factor like GTPase 8B
chr3	48229897	48230183	287	Promoter (<=1kb)	48198668	48229801	31134	-	uc031rzi.1	-96	ENSG00000164045	CDC25A	cell division cycle 25A
chr22	38203834	38203982	149	Promoter (<=1kb)	38203912	38212906	8995	+	uc003atz.3	0	ENSG00000100116	GCAT	glycine C-acetyltransferase

## Sheet: Table S1F
Table S1F. ENCODE MYC and MAX ChIP-seq data showing binding at the promoter and introns of MITF
Cell line	MYC ChIP-seq ENCODE Series	Cell line	MAX ChIP-seq ENCODE Series
K562	ENCSR000EGJ	WTC11	ENCSR349FYX
K562	ENCSR000DLZ	HepG2	ENCSR168DYA
K562	ENCSR000FAG	HepG2	ENCSR000EDS
HeLa-S3	ENCSR000EZD	HepG2	ENCSR000BTM
NB4	ENCSR000EHR	Adult liver	ENCSR521IID
H1	ENCSR000EBY	K562	ENCSR000EFV
A549	ENCSR000DYC	K562	ENCSR000BLP
MCF7	ENCSR000DMQ	Endothelial cell of umbilical vein newborn	ENCSR000EEZ
MCF7	ENCSR000DMM	HCT-116	ENCSR000BSH
Endothelial cell of umbilical vein newborn	ENCSR000DLU	HeLa-S3	ENCSR000EZF
		HeLa-S3	ENCSR000ECN
		A549	ENCSR000DYG
		H1	ENCSR000BSJ
		Ishikawa	ENCSR000BTY
		SK-N-SH	ENCSR000BVD
